# Supplementary material for: 4-Benz­yloxy-3-(2,4-dichloro­phen­yl)-1-oxaspiro­[4.5]dec-3-en-2-one
Source: Acta Crystallogr Sect E Struct Rep Online. 2009 Mar 25;65(Pt 4):o845. doi: 10.1107/S1600536809008356 (PMC2968969; doi:10.1107/S1600536809008356)
Supplement: Supplementary file 1 [file e-65-0o845-sup1.cif]

##############################################################################
###                                                                        ###
###        Electronic paper (Acta Crystallographica Section E)             ###
###                                                                        ###
##############################################################################
#                                                                            #
# This CIF contains the data in a paper accepted for publication in Acta     #
# Crystallographica Section E. It conforms to the requirements of Notes      #
# for Authors for Section E, and has been peer reviewed under the auspices   #
# of the IUCr Commission on Journals.                                        #
#                                                                            #
# Full details of the Crystallographic Information File format               #
# are given in the paper "The Crystallographic Information File (CIF):       #
# a New Standard Archive File for Crystallography" by S. R. Hall, F. H.      #
# Allen and I. D. Brown [Acta Cryst. (1991), A47, 655-685].                  #
#                                                                            #
# The current version of the core CIF dictionary is obtainable from          #
# ftp://ftp.iucr.org/pub/cif_core.dic. The current version number is 2.4.    #
#                                                                            #
# Software is freely available for graphical display of the structure(s) in  #
# this CIF.  For information consult the CIF home page http://www.iucr.org/  #
# cif/home.html                                                              #
#                                                                            #
# This file may be used for bona fide research purposes within the           #
# scientific community so long as proper attribution is given to the journal # 
# article from which it was obtained.                                        #
#                                                                            #
##############################################################################
                                             
data_I
_audit_creation_method     SHELXL-97
_chemical_name_systematic
;
4-Benzyloxy-3-(2,4-dichlorophenyl)-1-oxaspiro[4.5]dec-3-en-2-one
;
_chemical_name_common     ?
_chemical_formula_moiety     'C22 H20 Cl2 O3'
_chemical_formula_sum     'C22 H20 Cl2 O3'
_chemical_formula_iupac     'C22 H20 Cl2 O3'
_chemical_formula_weight     403.28
_chemical_melting_point     ?
_symmetry_cell_setting     triclinic
_symmetry_space_group_name_H-M     'P -1'
_symmetry_space_group_name_Hall     '-p 1'
loop_
    _symmetry_equiv_pos_as_xyz
    'x, y, z'
    '-x, -y, -z'
_cell_length_a     7.2624(15)
_cell_length_b     12.117(2)
_cell_length_c     12.679(3)
_cell_angle_alpha     63.30(2)
_cell_angle_beta     87.67(3)
_cell_angle_gamma     73.320(10)
_cell_volume     949.8(3)
_cell_formula_units_Z     2
_cell_measurement_reflns_used     2983
_cell_measurement_theta_min     1.973
_cell_measurement_theta_max     27.900
_cell_measurement_temperature     113(2)
_exptl_crystal_description     Block
_exptl_crystal_colour     colorless
_exptl_crystal_size_max     0.18
_exptl_crystal_size_mid     0.16
_exptl_crystal_size_min     0.10
_exptl_crystal_density_diffrn     1.410
_exptl_crystal_density_meas     ?
_exptl_crystal_density_method     'not measured'
_exptl_crystal_F_000     420
_exptl_absorpt_coefficient_mu     0.362
_exptl_absorpt_correction_type     Multi-scan
_exptl_absorpt_process_details     '(CrystalClear; Rigaku, 2005)'
_exptl_absorpt_correction_T_min     0.9377
_exptl_absorpt_correction_T_max     0.9647
_exptl_special_details
;
;
_diffrn_ambient_temperature     113(2)
_diffrn_radiation_type     MoK\a
_diffrn_radiation_wavelength     0.71073
_diffrn_radiation_source     'rotating anode'
_diffrn_radiation_monochromator     confocal
_diffrn_measurement_device_type     'Rigaku Saturn'
_diffrn_measurement_method     \w
_diffrn_detector_area_resol_mean     ?
_diffrn_reflns_number     7095
_diffrn_reflns_av_R_equivalents     0.0391
_diffrn_reflns_av_sigmaI/netI     0.0613
_diffrn_reflns_theta_min     1.97
_diffrn_reflns_theta_max     25.02
_diffrn_reflns_theta_full     25.02
_diffrn_measured_fraction_theta_max     0.990
_diffrn_measured_fraction_theta_full     0.990
_diffrn_reflns_limit_h_min     -8
_diffrn_reflns_limit_h_max     8
_diffrn_reflns_limit_k_min     -14
_diffrn_reflns_limit_k_max     10
_diffrn_reflns_limit_l_min     -15
_diffrn_reflns_limit_l_max     14
_diffrn_standards_number     0
_diffrn_standards_interval_count     0
_diffrn_standards_interval_time     0
_diffrn_standards_decay_%     0
_refine_special_details
;
Refinement of <i>F</i>^2^ against ALL reflections. The weighted <i>R</i>-factor
<i>wR</i> and goodness of fit <i>S</i> are based on <i>F</i>^2^, conventional
<i>R</i>-factors <i>R</i> are based on <i>F</i>, with <i>F</i> set to zero for
negative <i>F</i>^2^. The threshold expression of <i>F</i>^2^ >
\s(<i>F</i>^2^) is used only for calculating <i>R</i>-factors(gt) <i>etc</i>.
and is not relevant to the choice of reflections for refinement.
<i>R</i>-factors based on <i>F</i>^2^ are statistically about twice as large
as those based on <i>F</i>, and <i>R</i>- factors based on ALL data will be
even larger.
;
_reflns_number_total     3328
_reflns_number_gt     2376
_reflns_threshold_expression     I>2\s(I)
_refine_ls_structure_factor_coef     Fsqd
_refine_ls_matrix_type     full
_refine_ls_R_factor_all     0.0431
_refine_ls_R_factor_gt     0.0313
_refine_ls_wR_factor_gt     0.0747
_refine_ls_wR_factor_ref     0.0775
_refine_ls_goodness_of_fit_ref     1.034
_refine_ls_restrained_S_all     1.034
_refine_ls_number_reflns     3328
_refine_ls_number_parameters     244
_refine_ls_number_restraints     0
_refine_ls_hydrogen_treatment     constr
_refine_ls_weighting_scheme     calc
_refine_ls_weighting_details
                   'calc w=1/[\s^2^(Fo^2^)+(0.03P)^2^] where P=(Fo^2^+2Fc^2^)/3'
_atom_sites_solution_hydrogens     geom
_atom_sites_solution_primary     direct
_atom_sites_solution_secondary     difmap
_refine_ls_shift/su_max     0.001
_refine_ls_shift/su_mean     0.000
_refine_diff_density_max     0.258
_refine_diff_density_min     -0.219
_refine_ls_extinction_method     none
_refine_ls_extinction_coef     ?
loop_
    _atom_type_symbol
    _atom_type_description
    _atom_type_scat_dispersion_real
    _atom_type_scat_dispersion_imag
    _atom_type_scat_source
    'C' 'C' 0.0033 0.0016
                         'International Tables Vol C Tables 4.2.6.8 and 6.1.1.4'
    'H' 'H' 0.0000 0.0000
                         'International Tables Vol C Tables 4.2.6.8 and 6.1.1.4'
    'O' 'O' 0.0106 0.0060
                         'International Tables Vol C Tables 4.2.6.8 and 6.1.1.4'
    'Cl' 'Cl' 0.1484 0.1585
                         'International Tables Vol C Tables 4.2.6.8 and 6.1.1.4'
_computing_data_collection     'CrystalClear (Rigaku, 2005)'
_computing_cell_refinement     'CrystalClear (Rigaku, 2005)'
_computing_data_reduction     'CrystalClear (Rigaku, 2005)'
_computing_structure_solution     'SHELXS97 (Sheldrick, 2008)'
_computing_structure_refinement     'SHELXL97 (Sheldrick, 2008)'
_computing_molecular_graphics     'SHELXTL (Sheldrick, 2008)'
_computing_publication_material     'SHELXTL (Sheldrick, 2008)'
loop_
    _atom_site_type_symbol
    _atom_site_label
    _atom_site_fract_x
    _atom_site_fract_y
    _atom_site_fract_z
    _atom_site_U_iso_or_equiv
    _atom_site_adp_type
    _atom_site_calc_flag
    _atom_site_refinement_flags
    _atom_site_occupancy
    _atom_site_disorder_assembly
    _atom_site_disorder_group
    Cl Cl1 0.74501(6) 0.33929(4) 1.10256(4) 0.02229(14) Uani d . 1 . .
    Cl Cl2 1.16128(7) -0.12117(5) 1.44683(4) 0.02817(15) Uani d . 1 . .
    O O1 0.65050(16) 0.34607(11) 0.77085(11) 0.0161(3) Uani d . 1 . .
    O O2 0.93505(17) 0.29879(11) 0.86875(11) 0.0195(3) Uani d . 1 . .
    O O3 0.37612(16) 0.16179(11) 0.97360(11) 0.0159(3) Uani d . 1 . .
    C C1 0.4713(2) 0.31322(16) 0.79970(16) 0.0139(4) Uani d . 1 . .
    C C2 0.3139(3) 0.43289(16) 0.79041(17) 0.0181(4) Uani d . 1 . .
    H H2A 0.1982 0.4093 0.8194 0.022 Uiso calc R 1 . .
    H H2B 0.3566 0.4644 0.8402 0.022 Uiso calc R 1 . .
    C C3 0.2661(3) 0.54029(17) 0.66320(18) 0.0236(5) Uani d . 1 . .
    H H3A 0.3781 0.5699 0.6365 0.028 Uiso calc R 1 . .
    H H3B 0.1616 0.6130 0.6600 0.028 Uiso calc R 1 . .
    C C4 0.2071(3) 0.49221(18) 0.58136(19) 0.0313(5) Uani d . 1 . .
    H H4A 0.0885 0.4698 0.6038 0.038 Uiso calc R 1 . .
    H H4B 0.1827 0.5608 0.5003 0.038 Uiso calc R 1 . .
    C C5 0.3647(3) 0.37423(18) 0.58838(17) 0.0295(5) Uani d . 1 . .
    H H5A 0.4781 0.3995 0.5568 0.035 Uiso calc R 1 . .
    H H5B 0.3201 0.3423 0.5396 0.035 Uiso calc R 1 . .
    C C6 0.4199(3) 0.26580(16) 0.71537(16) 0.0199(4) Uani d . 1 . .
    H H6A 0.3128 0.2307 0.7424 0.024 Uiso calc R 1 . .
    H H6B 0.5296 0.1967 0.7168 0.024 Uiso calc R 1 . .
    C C7 0.5194(2) 0.21147(15) 0.92748(16) 0.0131(4) Uani d . 1 . .
    C C8 0.6971(2) 0.19522(15) 0.96996(16) 0.0135(4) Uani d . 1 . .
    C C9 0.7788(3) 0.28199(16) 0.87102(17) 0.0156(4) Uani d . 1 . .
    C C10 0.8070(2) 0.11567(16) 1.08853(16) 0.0129(4) Uani d . 1 . .
    C C11 0.8439(2) 0.17346(16) 1.15576(16) 0.0149(4) Uani d . 1 . .
    C C12 0.9524(2) 0.10299(16) 1.26515(16) 0.0172(4) Uani d . 1 . .
    H H12 0.9773 0.1439 1.3075 0.021 Uiso calc R 1 . .
    C C13 1.0228(2) -0.02970(17) 1.30966(16) 0.0174(4) Uani d . 1 . .
    C C14 0.9885(2) -0.09177(16) 1.24730(17) 0.0176(4) Uani d . 1 . .
    H H14 1.0361 -0.1814 1.2790 0.021 Uiso calc R 1 . .
    C C15 0.8826(2) -0.01880(16) 1.13717(16) 0.0160(4) Uani d . 1 . .
    H H15 0.8612 -0.0603 1.0945 0.019 Uiso calc R 1 . .
    C C16 0.3825(3) 0.08932(16) 1.10127(16) 0.0162(4) Uani d . 1 . .
    H H16A 0.5050 0.0213 1.1312 0.019 Uiso calc R 1 . .
    H H16B 0.2807 0.0483 1.1194 0.019 Uiso calc R 1 . .
    C C17 0.3590(2) 0.17132(17) 1.16439(17) 0.0168(4) Uani d . 1 . .
    C C18 0.2414(3) 0.29913(17) 1.11236(18) 0.0202(4) Uani d . 1 . .
    H H18 0.1803 0.3361 1.0361 0.024 Uiso calc R 1 . .
    C C19 0.2147(3) 0.37185(19) 1.17361(19) 0.0278(5) Uani d . 1 . .
    H H19 0.1380 0.4579 1.1378 0.033 Uiso calc R 1 . .
    C C20 0.3018(3) 0.3168(2) 1.2875(2) 0.0347(6) Uani d . 1 . .
    H H20 0.2826 0.3653 1.3289 0.042 Uiso calc R 1 . .
    C C21 0.4176(3) 0.1892(2) 1.3404(2) 0.0344(6) Uani d . 1 . .
    H H21 0.4759 0.1520 1.4175 0.041 Uiso calc R 1 . .
    C C22 0.4468(3) 0.11721(19) 1.27877(18) 0.0248(5) Uani d . 1 . .
    H H22 0.5260 0.0318 1.3143 0.030 Uiso calc R 1 . .
loop_
    _atom_site_aniso_label
    _atom_site_aniso_U_11
    _atom_site_aniso_U_22
    _atom_site_aniso_U_33
    _atom_site_aniso_U_12
    _atom_site_aniso_U_13
    _atom_site_aniso_U_23
    Cl1 0.0253(3) 0.0150(2) 0.0274(3) -0.00301(19) -0.0009(2) -0.0119(2)
    Cl2 0.0312(3) 0.0302(3) 0.0146(3) -0.0031(2) -0.0051(2) -0.0062(2)
    O1 0.0157(7) 0.0161(6) 0.0147(7) -0.0071(5) 0.0021(5) -0.0042(6)
    O2 0.0140(7) 0.0208(7) 0.0240(8) -0.0086(6) 0.0042(6) -0.0087(6)
    O3 0.0160(7) 0.0181(6) 0.0130(8) -0.0081(5) 0.0023(6) -0.0049(6)
    C1 0.0143(9) 0.0136(9) 0.0138(10) -0.0076(7) 0.0019(8) -0.0042(8)
    C2 0.0171(10) 0.0167(9) 0.0189(11) -0.0040(8) 0.0009(8) -0.0075(8)
    C3 0.0210(11) 0.0182(10) 0.0227(12) -0.0021(8) -0.0022(9) -0.0039(9)
    C4 0.0354(13) 0.0295(12) 0.0186(12) -0.0115(10) -0.0100(10) -0.0001(10)
    C5 0.0476(14) 0.0311(11) 0.0138(12) -0.0214(10) -0.0007(10) -0.0077(9)
    C6 0.0280(11) 0.0184(10) 0.0169(11) -0.0105(8) 0.0028(9) -0.0090(9)
    C7 0.0147(9) 0.0117(9) 0.0163(11) -0.0054(7) 0.0050(8) -0.0087(8)
    C8 0.0141(9) 0.0114(9) 0.0160(11) -0.0030(7) 0.0024(8) -0.0078(8)
    C9 0.0159(10) 0.0128(9) 0.0179(11) -0.0018(8) 0.0011(8) -0.0082(8)
    C10 0.0080(9) 0.0159(9) 0.0154(11) -0.0037(7) 0.0028(7) -0.0076(8)
    C11 0.0127(9) 0.0136(9) 0.0177(11) -0.0039(7) 0.0027(8) -0.0068(8)
    C12 0.0178(10) 0.0214(10) 0.0162(11) -0.0090(8) 0.0040(8) -0.0102(9)
    C13 0.0136(9) 0.0225(10) 0.0126(11) -0.0043(8) 0.0012(8) -0.0058(8)
    C14 0.0183(10) 0.0147(9) 0.0168(11) -0.0041(8) 0.0034(8) -0.0053(8)
    C15 0.0144(10) 0.0182(9) 0.0187(11) -0.0074(8) 0.0047(8) -0.0101(8)
    C16 0.0166(10) 0.0157(9) 0.0140(11) -0.0091(8) 0.0046(8) -0.0025(8)
    C17 0.0132(9) 0.0230(10) 0.0162(11) -0.0114(8) 0.0073(8) -0.0075(8)
    C18 0.0197(10) 0.0246(10) 0.0174(11) -0.0094(8) 0.0071(8) -0.0093(9)
    C19 0.0269(11) 0.0285(11) 0.0358(14) -0.0124(9) 0.0150(10) -0.0199(10)
    C20 0.0326(13) 0.0555(15) 0.0384(15) -0.0225(11) 0.0141(11) -0.0358(13)
    C21 0.0277(12) 0.0596(15) 0.0243(13) -0.0180(11) 0.0051(10) -0.0236(12)
    C22 0.0195(11) 0.0326(11) 0.0194(12) -0.0082(9) 0.0024(9) -0.0091(10)
_geom_special_details
;
All e.s.d.'s (except the e.s.d. in the dihedral angle between two l.s. planes)
are estimated using the full covariance matrix. The cell e.s.d.'s are taken
into account individually in the estimation of e.s.d.'s in distances, angles
and torsion angles; correlations between e.s.d.'s in cell parameters are only
used when they are defined by crystal symmetry. An approximate (isotropic)
treatment of cell e.s.d.'s is used for estimating e.s.d.'s involving l.s.
planes.
;
loop_
    _geom_bond_atom_site_label_1
    _geom_bond_atom_site_label_2
    _geom_bond_site_symmetry_2
    _geom_bond_distance
    _geom_bond_publ_flag
    Cl1 C11 . 1.7325(18) ?
    Cl2 C13 . 1.7420(19) ?
    O1 C9 . 1.371(2) ?
    O1 C1 . 1.454(2) ?
    O2 C9 . 1.206(2) ?
    O3 C7 . 1.335(2) ?
    O3 C16 . 1.449(2) ?
    C1 C7 . 1.507(3) ?
    C1 C6 . 1.523(2) ?
    C1 C2 . 1.526(2) ?
    C2 C3 . 1.522(3) ?
    C2 H2A . 0.9700 ?
    C2 H2B . 0.9700 ?
    C3 C4 . 1.524(3) ?
    C3 H3A . 0.9700 ?
    C3 H3B . 0.9700 ?
    C4 C5 . 1.522(3) ?
    C4 H4A . 0.9700 ?
    C4 H4B . 0.9700 ?
    C5 C6 . 1.526(3) ?
    C5 H5A . 0.9700 ?
    C5 H5B . 0.9700 ?
    C6 H6A . 0.9700 ?
    C6 H6B . 0.9700 ?
    C7 C8 . 1.345(2) ?
    C8 C9 . 1.464(3) ?
    C8 C10 . 1.477(2) ?
    C10 C15 . 1.396(2) ?
    C10 C11 . 1.397(2) ?
    C11 C12 . 1.383(2) ?
    C12 C13 . 1.379(2) ?
    C12 H12 . 0.9300 ?
    C13 C14 . 1.382(2) ?
    C14 C15 . 1.382(2) ?
    C14 H14 . 0.9300 ?
    C15 H15 . 0.9300 ?
    C16 C17 . 1.504(2) ?
    C16 H16A . 0.9700 ?
    C16 H16B . 0.9700 ?
    C17 C22 . 1.386(3) ?
    C17 C18 . 1.390(2) ?
    C18 C19 . 1.386(3) ?
    C18 H18 . 0.9300 ?
    C19 C20 . 1.377(3) ?
    C19 H19 . 0.9300 ?
    C20 C21 . 1.384(3) ?
    C20 H20 . 0.9300 ?
    C21 C22 . 1.382(3) ?
    C21 H21 . 0.9300 ?
    C22 H22 . 0.9300 ?
loop_
    _geom_angle_atom_site_label_1
    _geom_angle_atom_site_label_2
    _geom_angle_atom_site_label_3
    _geom_angle_site_symmetry_1
    _geom_angle_site_symmetry_3
    _geom_angle
    _geom_angle_publ_flag
    C9 O1 C1 . . 109.44(14) ?
    C7 O3 C16 . . 119.28(14) ?
    O1 C1 C7 . . 102.54(14) ?
    O1 C1 C6 . . 109.19(15) ?
    C7 C1 C6 . . 114.33(14) ?
    O1 C1 C2 . . 108.53(13) ?
    C7 C1 C2 . . 109.95(15) ?
    C6 C1 C2 . . 111.78(14) ?
    C3 C2 C1 . . 111.71(16) ?
    C3 C2 H2A . . 109.3 ?
    C1 C2 H2A . . 109.3 ?
    C3 C2 H2B . . 109.3 ?
    C1 C2 H2B . . 109.3 ?
    H2A C2 H2B . . 107.9 ?
    C2 C3 C4 . . 110.71(16) ?
    C2 C3 H3A . . 109.5 ?
    C4 C3 H3A . . 109.5 ?
    C2 C3 H3B . . 109.5 ?
    C4 C3 H3B . . 109.5 ?
    H3A C3 H3B . . 108.1 ?
    C5 C4 C3 . . 110.90(16) ?
    C5 C4 H4A . . 109.5 ?
    C3 C4 H4A . . 109.5 ?
    C5 C4 H4B . . 109.5 ?
    C3 C4 H4B . . 109.5 ?
    H4A C4 H4B . . 108.0 ?
    C4 C5 C6 . . 112.11(18) ?
    C4 C5 H5A . . 109.2 ?
    C6 C5 H5A . . 109.2 ?
    C4 C5 H5B . . 109.2 ?
    C6 C5 H5B . . 109.2 ?
    H5A C5 H5B . . 107.9 ?
    C1 C6 C5 . . 111.93(15) ?
    C1 C6 H6A . . 109.2 ?
    C5 C6 H6A . . 109.2 ?
    C1 C6 H6B . . 109.2 ?
    C5 C6 H6B . . 109.2 ?
    H6A C6 H6B . . 107.9 ?
    O3 C7 C8 . . 134.71(17) ?
    O3 C7 C1 . . 113.78(15) ?
    C8 C7 C1 . . 111.46(17) ?
    C7 C8 C9 . . 106.26(16) ?
    C7 C8 C10 . . 133.14(17) ?
    C9 C8 C10 . . 120.56(15) ?
    O2 C9 O1 . . 120.86(17) ?
    O2 C9 C8 . . 129.10(17) ?
    O1 C9 C8 . . 110.02(15) ?
    C15 C10 C11 . . 117.08(16) ?
    C15 C10 C8 . . 122.16(15) ?
    C11 C10 C8 . . 120.74(14) ?
    C12 C11 C10 . . 122.57(15) ?
    C12 C11 Cl1 . . 118.35(13) ?
    C10 C11 Cl1 . . 119.05(13) ?
    C13 C12 C11 . . 118.09(16) ?
    C13 C12 H12 . . 121.0 ?
    C11 C12 H12 . . 121.0 ?
    C12 C13 C14 . . 121.61(16) ?
    C12 C13 Cl2 . . 119.22(14) ?
    C14 C13 Cl2 . . 119.17(14) ?
    C13 C14 C15 . . 119.12(16) ?
    C13 C14 H14 . . 120.4 ?
    C15 C14 H14 . . 120.4 ?
    C14 C15 C10 . . 121.52(16) ?
    C14 C15 H15 . . 119.2 ?
    C10 C15 H15 . . 119.2 ?
    O3 C16 C17 . . 113.48(14) ?
    O3 C16 H16A . . 108.9 ?
    C17 C16 H16A . . 108.9 ?
    O3 C16 H16B . . 108.9 ?
    C17 C16 H16B . . 108.9 ?
    H16A C16 H16B . . 107.7 ?
    C22 C17 C18 . . 119.09(17) ?
    C22 C17 C16 . . 119.83(16) ?
    C18 C17 C16 . . 120.98(16) ?
    C19 C18 C17 . . 120.35(19) ?
    C19 C18 H18 . . 119.8 ?
    C17 C18 H18 . . 119.8 ?
    C20 C19 C18 . . 120.03(18) ?
    C20 C19 H19 . . 120.0 ?
    C18 C19 H19 . . 120.0 ?
    C19 C20 C21 . . 120.01(19) ?
    C19 C20 H20 . . 120.0 ?
    C21 C20 H20 . . 120.0 ?
    C22 C21 C20 . . 120.0(2) ?
    C22 C21 H21 . . 120.0 ?
    C20 C21 H21 . . 120.0 ?
    C21 C22 C17 . . 120.49(18) ?
    C21 C22 H22 . . 119.8 ?
    C17 C22 H22 . . 119.8 ?
loop_
    _geom_torsion_atom_site_label_1
    _geom_torsion_atom_site_label_2
    _geom_torsion_atom_site_label_3
    _geom_torsion_atom_site_label_4
    _geom_torsion_site_symmetry_1
    _geom_torsion_site_symmetry_2
    _geom_torsion_site_symmetry_3
    _geom_torsion_site_symmetry_4
    _geom_torsion
    _geom_torsion_publ_flag
    C9 O1 C1 C7 . . . . -5.26(15) ?
    C9 O1 C1 C6 . . . . -126.89(14) ?
    C9 O1 C1 C2 . . . . 111.04(15) ?
    O1 C1 C2 C3 . . . . 66.38(18) ?
    C7 C1 C2 C3 . . . . 177.80(15) ?
    C6 C1 C2 C3 . . . . -54.1(2) ?
    C1 C2 C3 C4 . . . . 56.4(2) ?
    C2 C3 C4 C5 . . . . -56.7(2) ?
    C3 C4 C5 C6 . . . . 55.2(2) ?
    O1 C1 C6 C5 . . . . -68.13(19) ?
    C7 C1 C6 C5 . . . . 177.68(15) ?
    C2 C1 C6 C5 . . . . 52.0(2) ?
    C4 C5 C6 C1 . . . . -52.9(2) ?
    C16 O3 C7 C8 . . . . 13.0(3) ?
    C16 O3 C7 C1 . . . . -164.16(13) ?
    O1 C1 C7 O3 . . . . -177.66(12) ?
    C6 C1 C7 O3 . . . . -59.62(19) ?
    C2 C1 C7 O3 . . . . 67.05(18) ?
    O1 C1 C7 C8 . . . . 4.54(17) ?
    C6 C1 C7 C8 . . . . 122.59(17) ?
    C2 C1 C7 C8 . . . . -110.74(16) ?
    O3 C7 C8 C9 . . . . -179.26(16) ?
    C1 C7 C8 C9 . . . . -2.11(18) ?
    O3 C7 C8 C10 . . . . -1.4(3) ?
    C1 C7 C8 C10 . . . . 175.71(16) ?
    C1 O1 C9 O2 . . . . -177.12(14) ?
    C1 O1 C9 C8 . . . . 4.38(16) ?
    C7 C8 C9 O2 . . . . -179.72(16) ?
    C10 C8 C9 O2 . . . . 2.1(3) ?
    C7 C8 C9 O1 . . . . -1.38(18) ?
    C10 C8 C9 O1 . . . . -179.53(13) ?
    C7 C8 C10 C15 . . . . 71.9(2) ?
    C9 C8 C10 C15 . . . . -110.56(19) ?
    C7 C8 C10 C11 . . . . -109.8(2) ?
    C9 C8 C10 C11 . . . . 67.8(2) ?
    C15 C10 C11 C12 . . . . 0.9(3) ?
    C8 C10 C11 C12 . . . . -177.49(16) ?
    C15 C10 C11 Cl1 . . . . -177.30(14) ?
    C8 C10 C11 Cl1 . . . . 4.3(2) ?
    C10 C11 C12 C13 . . . . -1.4(3) ?
    Cl1 C11 C12 C13 . . . . 176.86(14) ?
    C11 C12 C13 C14 . . . . 0.6(3) ?
    C11 C12 C13 Cl2 . . . . 179.62(13) ?
    C12 C13 C14 C15 . . . . 0.6(3) ?
    Cl2 C13 C14 C15 . . . . -178.43(14) ?
    C13 C14 C15 C10 . . . . -1.0(3) ?
    C11 C10 C15 C14 . . . . 0.3(3) ?
    C8 C10 C15 C14 . . . . 178.71(16) ?
    C7 O3 C16 C17 . . . . 67.88(19) ?
    O3 C16 C17 C22 . . . . -149.82(16) ?
    O3 C16 C17 C18 . . . . 33.8(2) ?
    C22 C17 C18 C19 . . . . 0.9(3) ?
    C16 C17 C18 C19 . . . . 177.25(18) ?
    C17 C18 C19 C20 . . . . -1.3(3) ?
    C18 C19 C20 C21 . . . . 0.7(3) ?
    C19 C20 C21 C22 . . . . 0.3(3) ?
    C20 C21 C22 C17 . . . . -0.7(3) ?
    C18 C17 C22 C21 . . . . 0.1(3) ?
    C16 C17 C22 C21 . . . . -176.28(18) ?
loop_
    _geom_hbond_atom_site_label_D
    _geom_hbond_atom_site_label_H
    _geom_hbond_atom_site_label_A
    _geom_hbond_site_symmetry_A
    _geom_hbond_distance_DH
    _geom_hbond_distance_HA
    _geom_hbond_distance_DA
    _geom_hbond_angle_DHA
    C2 H2A O2 1_455 0.97 2.54 3.477(2) 162.1
    C2 H2B Cl1 2_667 0.97 2.69 3.5051(19) 142.1
data_global
_journal_date_recd_electronic     2009-03-05
_journal_date_accepted     2009-03-07
_journal_name_full     'Acta Crystallographica, Section E'
_journal_year     2009
_journal_volume     65
_journal_issue      4
_journal_page_first     o845
_journal_page_last     o845
_journal_paper_category     QO
_journal_coeditor_code     NG2556
_publ_contact_author_name     'Liang-zhong Xu'
_publ_contact_author_address
;
College of Chemistry and Molecular Engineering,
Qingdao University of Science and Technology,
Qingdao 266042,
People's Republic of China
;
_publ_contact_author_email     qknhs@yahoo.com.cn
_publ_contact_author_fax     '86-532-84023177'
_publ_contact_author_phone     '86-532-84023177'
_publ_section_title
;
4-Benzyloxy-3-(2,4-dichlorophenyl)-1-oxaspiro[4.5]dec-3-en-2-one
;
loop_
    _publ_author_name
    _publ_author_address
    'Xu, Liang-zhong'
;
College of Chemistry and Molecular Engineering,
Qingdao University of Science and Technology,
Qingdao 266042,
People's Republic of China
;
    'Su, Qun-qun'
;
College of Chemistry and Molecular Engineering,
Qingdao University of Science and Technology,
Qingdao 266042,
People's Republic of China
;
    'Huang, Jin'
;
College of Chemistry and Molecular Engineering,
Qingdao University of Science and Technology,
Qingdao 266042,
People's Republic of China
;
    'Sun, Shan-qi'
;
College of Chemistry and Molecular Engineering,
Qingdao University of Science and Technology,
Qingdao 266042,
People's Republic of China
;
