# Supplementary material for: 4-Benz­yloxy-3-(2,4-dichloro­phen­yl)-1-oxaspiro­[4.5]dec-3-en-2-one
Source: Acta Crystallogr Sect E Struct Rep Online. 2009 Mar 25;65(Pt 4):o845. doi: 10.1107/S1600536809008356 (PMC2968969; doi:10.1107/S1600536809008356)
Supplement: Supplementary file 2 [file e-65-0o845-Isup2.hkl]

# 
# h,k,l, Fc-squared, Fo-squared, sigma(Fo-squared) and status flag 
# 
data_I
_shelx_title ' r81117e in P-1' 
_shelx_refln_list_code          4 
_shelx_F_calc_maximum      104.99 
_exptl_crystal_F_000       420.00 
_reflns_d_resolution_high  0.8403 
 
loop_ 
 _symmetry_equiv_pos_as_xyz 
 'x, y, z' 
 '-x, -y, -z' 
 
_cell_length_a     7.2624 
_cell_length_b    12.1170 
_cell_length_c    12.6788 
_cell_angle_alpha  63.302 
_cell_angle_beta   87.673 
_cell_angle_gamma  73.325 
 
_shelx_F_squared_multiplier     1.000 
 
loop_ 
 _refln_index_h 
 _refln_index_k 
 _refln_index_l 
 _refln_F_squared_calc 
 _refln_F_squared_meas 
 _refln_F_squared_sigma 
 _refln_observed_status 
   1   0   0      414.37      383.80      6.80 o 
   2   0   0     2156.13     1975.00     22.53 o 
   3   0   0        6.31       10.33      4.19 o 
   4   0   0       54.76       62.21      5.89 o 
   5   0   0      192.23      205.58     12.43 o 
   6   0   0       26.58       21.04      3.09 o 
   7   0   0        1.34        2.42      4.37 o 
   8   0   0       36.35       40.21      8.36 o 
  -8   1   0       34.44       35.93      8.20 o 
  -7   1   0        7.35        8.10     10.12 o 
  -6   1   0      323.46      329.11     16.55 o 
  -5   1   0       90.72       93.67      5.95 o 
  -4   1   0      885.49      940.84     15.27 o 
  -3   1   0      140.64      132.28      6.10 o 
  -2   1   0      136.58      149.82      3.51 o 
  -1   1   0       57.14       52.89      2.95 o 
   0   1   0      407.13      400.24      3.46 o 
   1   1   0     3090.66     3120.26     28.90 o 
   3   1   0     1855.87     1821.05     28.88 o 
   4   1   0      207.11      184.32      9.14 o 
   5   1   0      365.83      361.51     11.80 o 
   6   1   0      244.49      253.24      9.93 o 
   7   1   0      298.76      266.82     21.75 o 
   8   1   0       32.59       33.90     13.10 o 
  -7   2   0      346.58      367.48     16.04 o 
  -6   2   0      212.96      203.65     14.66 o 
  -5   2   0      347.31      352.13     15.81 o 
  -4   2   0      128.16      120.37      3.64 o 
  -3   2   0       48.89       56.14      3.10 o 
  -2   2   0     2045.54     1971.06     19.26 o 
  -1   2   0     1025.66      954.00     13.53 o 
   0   2   0     2166.97     2095.15     15.58 o 
   1   2   0     3933.82     3735.89     27.94 o 
   2   2   0     4641.40     4708.88     36.51 o 
   3   2   0      175.38      194.46      4.81 o 
   4   2   0      532.39      507.47     19.19 o 
   5   2   0      166.67      151.84      9.46 o 
   6   2   0        0.22        0.59      1.29 o 
   7   2   0     1224.33     1255.33     33.62 o 
   8   2   0       52.20       44.17     23.80 o 
  -7   3   0       68.86       75.94     13.23 o 
  -6   3   0      352.51      365.42     26.89 o 
  -5   3   0       60.14       53.89      3.16 o 
  -4   3   0     1332.68     1335.95     30.94 o 
  -3   3   0      416.29      398.42      8.94 o 
  -2   3   0      830.95      769.97     13.96 o 
  -1   3   0       25.28       30.47      1.71 o 
   0   3   0       41.00       41.06      1.71 o 
   1   3   0      225.25      229.57      4.49 o 
   2   3   0       23.43       32.51      2.09 o 
   3   3   0      181.76      173.99      5.23 o 
   4   3   0      357.17      343.70      9.81 o 
   5   3   0      351.64      352.83     18.47 o 
   6   3   0      478.42      539.90     65.83 o 
   7   3   0       20.23       23.50     10.06 o 
   8   3   0      441.01      442.51     22.69 o 
  -7   4   0       14.82       10.14     11.88 o 
  -6   4   0      652.26      719.46    105.94 o 
  -5   4   0      214.03      242.20     12.18 o 
  -4   4   0        0.01        0.32      1.40 o 
  -3   4   0        0.17        0.59      0.76 o 
  -2   4   0      628.16      666.25      9.89 o 
  -1   4   0      208.55      204.48      4.23 o 
   0   4   0     3322.60     3316.58     53.59 o 
   1   4   0      372.21      351.93      4.76 o 
   2   4   0      321.51      318.52      5.77 o 
   3   4   0       16.28       11.43      2.49 o 
   4   4   0      845.02      986.32     22.16 o 
   5   4   0      206.81      239.62     16.17 o 
   6   4   0       80.23       74.52     19.34 o 
   7   4   0       27.43       36.17     13.57 o 
   8   4   0       16.38       18.48     15.79 o 
  -6   5   0        1.85        2.41     11.87 o 
  -5   5   0      256.38      245.08     15.73 o 
  -4   5   0      149.79      155.55      7.50 o 
  -3   5   0        0.46        0.37      0.72 o 
  -2   5   0      588.58      599.69     18.37 o 
  -1   5   0        6.50        4.71      2.32 o 
   0   5   0     1470.69     1518.51     23.68 o 
   1   5   0     2825.33     2895.84     65.04 o 
   2   5   0      136.37      135.47      7.09 o 
   3   5   0      659.92      673.98     17.54 o 
   4   5   0      268.18      290.21     10.83 o 
   5   5   0       42.06       47.76     12.14 o 
   6   5   0      296.40      309.83     51.76 o 
   7   5   0       16.89       10.07     18.92 o 
   8   5   0        3.66        4.24     11.55 o 
  -6   6   0       12.49        4.90      7.72 o 
  -5   6   0      208.38      204.78     32.37 o 
  -4   6   0       21.27       20.89      3.25 o 
  -3   6   0       11.86       10.50      2.80 o 
  -2   6   0       72.03       70.14      3.65 o 
  -1   6   0       25.14       21.02      4.02 o 
   0   6   0     1473.32     1543.93     20.37 o 
   1   6   0      645.13      646.80     12.84 o 
   2   6   0     4076.59     4327.55     64.00 o 
   3   6   0       10.00       22.45      6.05 o 
   4   6   0      105.31      101.39     17.51 o 
   5   6   0       13.47       12.00      6.82 o 
   6   6   0      385.37      418.95     42.46 o 
   7   6   0        8.24       12.24      7.77 o 
   8   6   0       61.76       55.38     42.56 o 
  -5   7   0      157.18      172.87     20.48 o 
  -4   7   0      399.05      394.78     15.77 o 
  -3   7   0        1.57        2.68      1.91 o 
  -2   7   0      264.87      273.57     17.60 o 
  -1   7   0       73.36       73.58      3.44 o 
   0   7   0        5.78        6.42      2.94 o 
   1   7   0      192.80      171.75      8.76 o 
   2   7   0       26.34       30.20     12.85 o 
   3   7   0      508.66      517.62     27.21 o 
   4   7   0        7.06        9.24      6.22 o 
   5   7   0      400.70      416.99     22.29 o 
   6   7   0        0.07        1.30      7.20 o 
   7   7   0       19.06       24.41     10.05 o 
   8   7   0       16.74       28.24     16.78 o 
  -4   8   0       24.77       23.10     15.01 o 
  -3   8   0      651.97      666.39     38.46 o 
  -2   8   0      125.74      123.56     19.20 o 
  -1   8   0     1131.72     1175.75     52.80 o 
   0   8   0        5.23        4.17      2.17 o 
   1   8   0      175.83      161.67      8.77 o 
   2   8   0      162.38      162.14      7.34 o 
   3   8   0      122.71      139.93     10.43 o 
   4   8   0      226.57      219.36     16.02 o 
   5   8   0      265.12      272.53     15.92 o 
   6   8   0      136.79      178.26     17.35 o 
   7   8   0       95.10       89.00     11.77 o 
   8   8   0        0.06        7.80     11.15 o 
  -4   9   0      142.69      172.48     21.12 o 
  -3   9   0        6.24        9.74      5.42 o 
  -2   9   0       15.92       22.13     12.08 o 
  -1   9   0       29.01       37.34     20.67 o 
   0   9   0      445.04      438.54     19.47 o 
   1   9   0      130.05      143.95     22.58 o 
   2   9   0      224.37      199.09     14.91 o 
   3   9   0      203.27      207.57     14.55 o 
   4   9   0      147.55      150.01     12.57 o 
   5   9   0      194.79      210.97     24.67 o 
   7   9   0       99.76      107.86     13.97 o 
  -3  10   0       58.04       55.93     12.42 o 
  -2  10   0      176.77      189.12     14.36 o 
  -1  10   0       51.28       53.14      8.76 o 
   0  10   0       37.05       27.95     17.25 o 
   1  10   0      611.99      592.60     14.92 o 
   2  10   0      151.11      155.61      8.37 o 
   3  10   0       68.00       67.11      7.52 o 
   4  10   0       27.38       23.09     12.57 o 
   5  10   0        8.93        4.19      3.41 o 
   6  10   0      536.46      512.32     25.12 o 
   7  10   0       44.04       35.26     28.99 o 
  -2  11   0       30.56       18.18     21.48 o 
  -1  11   0        0.26        1.86      5.06 o 
   0  11   0       83.97       64.00     13.81 o 
   1  11   0        7.11        7.93      8.65 o 
   2  11   0        4.26        4.00      2.95 o 
   3  11   0      684.25      735.16     24.93 o 
   4  11   0       35.27       27.91      7.73 o 
   5  11   0        0.58        1.69      4.32 o 
   6  11   0       12.41       11.42      7.06 o 
   0  12   0        0.26        3.21      4.58 o 
   1  12   0       25.63       13.99     18.51 o 
   2  12   0        0.87        2.69      6.81 o 
   3  12   0       11.27        9.39      6.38 o 
   4  12   0       15.54       12.99      8.96 o 
   5  12   0       29.20       21.94      6.98 o 
  -4 -12   1        2.80        4.13      4.58 o 
  -3 -12   1       43.14       34.76     18.73 o 
  -2 -12   1      296.46      303.39     37.39 o 
  -1 -12   1       32.33       32.15     22.90 o 
  -6 -11   1      291.92      294.23     32.32 o 
  -5 -11   1        2.39        3.11      4.29 o 
  -4 -11   1      102.03      102.69      9.36 o 
  -3 -11   1       95.89       93.61      8.14 o 
  -2 -11   1      379.86      361.23     37.80 o 
  -1 -11   1      101.71      114.85     13.38 o 
   0 -11   1        0.30        1.96      3.05 o 
   1 -11   1       12.10       10.29     14.13 o 
  -6 -10   1       84.06       80.05     44.43 o 
  -5 -10   1      271.93      294.30     33.46 o 
  -4 -10   1      140.78      148.14     12.87 o 
  -3 -10   1       82.45       78.09      7.02 o 
  -2 -10   1       79.52       76.40      6.27 o 
  -1 -10   1       22.85       20.22      8.61 o 
   0 -10   1       28.05       32.33     23.84 o 
   1 -10   1       66.80       61.70      9.12 o 
   2 -10   1      289.43      289.23     26.82 o 
  -7  -9   1       30.15       18.22     24.39 o 
  -6  -9   1       53.59       62.10     40.86 o 
  -5  -9   1      522.89      525.82     37.78 o 
  -4  -9   1      400.85      391.33     17.08 o 
  -3  -9   1       26.19       23.98      6.19 o 
  -2  -9   1      221.76      212.31     11.95 o 
  -1  -9   1      249.64      241.08     14.23 o 
   0  -9   1        0.12        0.00      2.10 o 
   1  -9   1       26.25       20.07     10.98 o 
   2  -9   1       54.73       54.07     11.49 o 
   3  -9   1       31.21       16.76     14.05 o 
  -7  -8   1       49.75       37.07     33.22 o 
  -6  -8   1       23.84       53.79     12.87 o 
  -5  -8   1       50.30       53.92      9.51 o 
  -4  -8   1      243.51      251.32     17.05 o 
  -3  -8   1       26.03       26.87      6.84 o 
  -2  -8   1      550.33      553.88     24.39 o 
  -1  -8   1      334.05      319.72     15.59 o 
   0  -8   1     1518.18     1547.48     56.57 o 
   1  -8   1       14.40       10.69      6.09 o 
   2  -8   1       15.23       18.60     13.81 o 
   3  -8   1        4.07        6.47      3.95 o 
   4  -8   1        2.29        0.50      2.62 o 
  -8  -7   1      242.32      250.85     28.61 o 
  -7  -7   1        0.35       -3.15     10.34 o 
  -6  -7   1       69.08      102.27     18.53 o 
  -5  -7   1      463.69      435.60     34.70 o 
  -4  -7   1       56.10       50.75     20.05 o 
  -3  -7   1       99.81      113.85      8.90 o 
  -2  -7   1      149.53      139.31     11.46 o 
  -1  -7   1      183.19      179.12     10.56 o 
   0  -7   1        3.44        4.37      2.31 o 
   1  -7   1      181.97      173.40      8.27 o 
   2  -7   1     1011.63      980.68     32.23 o 
   3  -7   1      284.79      288.40     15.15 o 
   4  -7   1        1.35        1.22      1.54 o 
   5  -7   1        7.19       -0.64      6.69 o 
  -8  -6   1      154.24      123.92     19.41 o 
  -7  -6   1      144.26      165.47     15.82 o 
  -6  -6   1       68.53       70.33     19.41 o 
  -5  -6   1      237.05      271.05     29.47 o 
  -4  -6   1       76.77       71.20      6.82 o 
  -3  -6   1        1.79        4.04      3.39 o 
  -2  -6   1     1453.84     1541.86     43.32 o 
  -1  -6   1      369.25      354.36      8.15 o 
   0  -6   1      557.09      538.41     10.78 o 
   1  -6   1      198.85      220.05      9.47 o 
   2  -6   1        2.50        5.56      2.48 o 
   3  -6   1      173.22      171.38      8.06 o 
   4  -6   1       42.85       35.53      7.04 o 
   5  -6   1       86.19       78.12     10.15 o 
  -8  -5   1        7.69        7.08     14.92 o 
  -7  -5   1      182.33      177.80     22.43 o 
  -6  -5   1     1377.75     1432.34     84.04 o 
  -5  -5   1      140.27      112.44     29.83 o 
  -4  -5   1     1562.29     1608.35     74.81 o 
  -3  -5   1       15.48       19.78      7.34 o 
  -2  -5   1        0.29        0.14      3.19 o 
  -1  -5   1      651.04      677.27     18.73 o 
   0  -5   1      342.11      402.28      7.99 o 
   1  -5   1      118.38      121.38      5.79 o 
   2  -5   1        7.41        8.63      2.43 o 
   3  -5   1      449.33      449.23     12.52 o 
   4  -5   1       81.30       74.85      6.61 o 
   5  -5   1       35.48       26.09     16.80 o 
   6  -5   1       78.14       87.20     12.09 o 
  -8  -4   1        5.23        4.66      7.12 o 
  -7  -4   1        0.99        1.28     12.66 o 
  -6  -4   1      528.34      597.66     42.29 o 
  -5  -4   1        0.48        4.18      5.69 o 
  -4  -4   1      651.53      670.05     23.65 o 
  -3  -4   1     1077.18     1049.54     23.94 o 
  -2  -4   1       24.52       20.33      4.19 o 
  -1  -4   1        9.76        7.15      3.05 o 
   0  -4   1      109.08      122.97      3.08 o 
   1  -4   1       11.96       36.72     11.84 o 
   2  -4   1      233.19      249.32      4.07 o 
   3  -4   1        6.50        4.28      1.76 o 
   4  -4   1      310.83      302.72      5.97 o 
   5  -4   1      832.82      825.09     55.12 o 
   6  -4   1       51.84       38.64     26.98 o 
  -8  -3   1       45.95       36.77     25.73 o 
  -7  -3   1        0.38        7.30     15.72 o 
  -6  -3   1      184.05      245.65     26.12 o 
  -5  -3   1        4.56        2.31      6.87 o 
  -4  -3   1     2800.95     3077.69     70.48 o 
  -3  -3   1     4586.31     4941.20    230.31 o 
  -2  -3   1      280.06      223.79      4.83 o 
  -1  -3   1        0.26        0.22      0.88 o 
   0  -3   1     2360.93     2262.99     18.80 o 
   1  -3   1      762.36      782.65     16.05 o 
   2  -3   1      232.67      257.75      8.41 o 
   3  -3   1      312.27      317.04      9.06 o 
   4  -3   1       38.67       36.46      3.40 o 
   5  -3   1        0.07        0.25      1.38 o 
   6  -3   1     1388.13     1363.20     44.00 o 
   7  -3   1       37.00       20.20     52.14 o 
  -8  -2   1      171.40      202.23     19.43 o 
  -7  -2   1       23.99       19.97     10.09 o 
  -6  -2   1        7.35        8.11      6.25 o 
  -5  -2   1      121.19      137.74      9.51 o 
  -4  -2   1     4324.20     4673.64     45.54 o 
  -3  -2   1       17.35       14.14      3.05 o 
  -2  -2   1     2995.72     3037.04     45.71 o 
   0  -2   1     1116.84     1104.16      8.54 o 
   1  -2   1     1215.69     1197.74     16.72 o 
   2  -2   1     1794.41     1701.34     21.23 o 
   3  -2   1      156.06      161.61      6.21 o 
   4  -2   1      635.20      655.76     40.39 o 
   5  -2   1       70.82       63.89      5.27 o 
   6  -2   1      222.34      217.10     21.31 o 
   7  -2   1      140.90      124.95     12.32 o 
  -8  -1   1       38.31       31.84     12.16 o 
  -7  -1   1        6.63        5.39      4.47 o 
  -6  -1   1      554.00      581.01     20.54 o 
  -5  -1   1     1135.18     1197.66     44.17 o 
  -4  -1   1        2.22        1.48      2.03 o 
  -3  -1   1      153.33      158.30      7.46 o 
  -2  -1   1     5292.19     5606.41    164.58 o 
  -1  -1   1      205.99      180.27      4.43 o 
   0  -1   1      133.51      117.90      1.78 o 
   1  -1   1     2612.72     2480.20     12.16 o 
   2  -1   1        1.21        0.61      0.50 o 
   3  -1   1      665.13      618.05     13.98 o 
   4  -1   1       49.61       46.45      5.41 o 
   5  -1   1      539.18      529.33     17.15 o 
   6  -1   1        0.03       -0.24      6.06 o 
   7  -1   1        0.08        4.56      6.36 o 
  -8   0   1        9.81        9.23     16.55 o 
  -7   0   1       81.31       67.99     11.33 o 
  -6   0   1       16.46       16.64      5.88 o 
  -5   0   1      221.16      231.24     10.26 o 
  -4   0   1      214.06      230.84     13.68 o 
  -3   0   1      866.49      879.45     26.51 o 
  -2   0   1     1797.48     1865.54     18.61 o 
  -1   0   1      341.49      317.48     15.28 o 
   1   0   1      372.18      348.80      6.21 o 
   2   0   1       29.52       28.24      3.38 o 
   3   0   1       14.58       14.75      1.92 o 
   4   0   1      209.57      188.75      8.90 o 
   5   0   1        0.26        0.96      1.92 o 
   6   0   1      602.13      599.79     38.08 o 
   7   0   1      318.09      323.10     17.46 o 
   8   0   1      253.04      258.70     28.03 o 
  -8   1   1       17.53       13.95      9.10 o 
  -7   1   1      123.80      103.33     14.28 o 
  -6   1   1      120.24      110.87     11.82 o 
  -5   1   1      332.76      326.71     13.20 o 
  -4   1   1     1419.31     1424.89     22.39 o 
  -3   1   1      490.89      490.07      8.33 o 
  -2   1   1      247.52      256.50      6.54 o 
  -1   1   1      427.40      419.24     14.48 o 
   0   1   1       65.27       67.33      3.31 o 
   1   1   1      979.21      856.70     11.06 o 
   2   1   1     3737.76     3481.76     39.23 o 
   3   1   1       77.98       79.74      3.19 o 
   4   1   1       15.44       13.10      2.42 o 
   5   1   1      213.57      205.03      4.04 o 
   6   1   1      124.76      117.31      3.47 o 
   7   1   1      152.70      167.11     21.80 o 
   8   1   1       49.11       31.76     22.70 o 
  -7   2   1       48.27       54.40      8.92 o 
  -6   2   1        2.53        1.96      2.93 o 
  -5   2   1       64.28       72.63      3.97 o 
  -4   2   1        9.12       12.16      2.77 o 
  -3   2   1       18.36       24.42      2.56 o 
  -2   2   1      304.05      293.27      7.08 o 
  -1   2   1     1689.42     1524.91     32.17 o 
   1   2   1     1002.14      883.99     11.77 o 
   2   2   1       30.53       30.58      1.76 o 
   3   2   1      556.19      619.97     13.35 o 
   4   2   1      307.56      317.11      8.52 o 
   5   2   1       62.36       59.34      4.79 o 
   6   2   1       83.41       77.56      5.76 o 
   7   2   1      716.49      717.97     46.66 o 
   8   2   1       25.70       25.05     18.00 o 
  -7   3   1      389.51      426.83     54.03 o 
  -6   3   1       88.44       76.21      7.49 o 
  -5   3   1      126.20      118.52      8.08 o 
  -4   3   1      443.76      464.78     18.68 o 
  -3   3   1      125.69      131.33      6.82 o 
  -2   3   1       86.34       76.42      3.21 o 
  -1   3   1     7875.86     7245.95    266.90 o 
   0   3   1      240.02      230.21      4.26 o 
   1   3   1       10.02       12.92      2.06 o 
   2   3   1     4147.30     3995.69     25.61 o 
   3   3   1      170.96      158.34      3.49 o 
   4   3   1        3.87        5.80      3.98 o 
   5   3   1       96.53       82.35      4.75 o 
   6   3   1      200.10      204.90     14.14 o 
   7   3   1        1.27        5.22      8.35 o 
   8   3   1        0.01        4.72      6.42 o 
  -7   4   1      162.07      154.54     49.45 o 
  -6   4   1      214.10      265.13     25.04 o 
  -5   4   1       32.98       32.61      3.51 o 
  -4   4   1      337.36      328.41     15.78 o 
  -3   4   1      341.56      358.36     11.63 o 
  -2   4   1     2724.18     3041.22     46.36 o 
  -1   4   1        8.08        8.67      3.18 o 
   0   4   1      338.03      344.43      3.53 o 
   1   4   1     2344.50     2197.23     31.37 o 
   2   4   1      540.98      560.96     10.03 o 
   3   4   1      418.88      426.86      8.17 o 
   4   4   1      945.01      947.11     16.11 o 
   5   4   1       74.48       83.20      4.64 o 
   6   4   1      458.29      459.06     35.12 o 
   7   4   1       24.50       23.40     10.81 o 
   8   4   1       74.66       94.42     13.59 o 
  -6   5   1       57.09       39.74     31.52 o 
  -5   5   1      381.78      382.49     16.38 o 
  -4   5   1       97.46      100.43      6.69 o 
  -3   5   1      797.06      764.61      9.87 o 
  -2   5   1      387.42      386.31     10.09 o 
  -1   5   1      120.13      126.33      7.96 o 
   0   5   1     1516.57     1678.07     39.05 o 
   1   5   1       71.61       64.04      2.94 o 
   2   5   1        0.71        0.77      1.39 o 
   3   5   1        0.45        1.68      2.65 o 
   4   5   1       14.16       22.18      8.31 o 
   5   5   1     1055.85     1157.20     32.91 o 
   6   5   1      124.53      149.56     24.55 o 
   7   5   1      350.94      370.88     53.33 o 
   8   5   1       45.51       38.56     13.15 o 
  -6   6   1      106.56       80.69     13.56 o 
  -5   6   1       23.93       18.93      3.28 o 
  -4   6   1      358.41      356.91     18.63 o 
  -3   6   1      573.26      585.30     30.34 o 
  -2   6   1      214.62      210.27     11.90 o 
  -1   6   1      540.84      507.42     15.37 o 
   0   6   1      619.19      696.04     13.80 o 
   1   6   1      173.66      171.93      8.72 o 
   2   6   1        0.10        1.42      2.09 o 
   3   6   1        0.11        0.92      3.82 o 
   4   6   1      445.71      472.99     24.27 o 
   5   6   1      200.26      200.77     14.23 o 
   6   6   1      447.49      416.43     32.72 o 
   7   6   1       36.51       21.12     15.78 o 
   8   6   1      391.94      380.03     37.06 o 
  -5   7   1      142.68      147.78     14.52 o 
  -4   7   1       35.90       41.04      3.84 o 
  -3   7   1       14.96       15.53      8.42 o 
  -2   7   1      573.22      600.44     24.40 o 
  -1   7   1       19.11       17.00     11.57 o 
   0   7   1      120.35      106.15      4.92 o 
   1   7   1      411.26      422.13     18.31 o 
   2   7   1      684.74      692.91     15.60 o 
   3   7   1       71.40       69.96      6.74 o 
   4   7   1      207.71      210.03     10.68 o 
   5   7   1       54.76       52.25      9.11 o 
   6   7   1      142.84      153.82     20.83 o 
   7   7   1      251.39      241.12     22.47 o 
   8   7   1       13.04       16.05     12.33 o 
  -5   8   1       28.54       10.79     16.71 o 
  -4   8   1       83.55       92.11      7.68 o 
  -3   8   1       75.45       59.01     11.57 o 
  -2   8   1       20.81       27.43      8.07 o 
  -1   8   1      340.62      324.05     23.58 o 
   0   8   1      196.70      194.09      4.90 o 
   1   8   1      101.85       82.61      5.23 o 
   2   8   1       50.93       54.88      6.12 o 
   3   8   1      406.50      376.60     14.80 o 
   4   8   1      448.40      465.91     19.97 o 
   5   8   1        9.38        8.20      5.45 o 
   6   8   1      240.79      257.36     14.32 o 
   7   8   1        7.21        4.19     13.40 o 
   8   8   1        2.99       10.37     13.92 o 
  -4   9   1       28.91       28.17      5.09 o 
  -3   9   1      399.88      410.13     43.17 o 
  -2   9   1        6.67        6.29      6.73 o 
  -1   9   1      133.55      144.65     13.51 o 
   0   9   1        1.58        1.06      1.58 o 
   1   9   1        9.83        8.97      4.38 o 
   2   9   1       94.63       88.76      9.90 o 
   3   9   1      141.83      150.23     12.69 o 
   4   9   1       43.82       48.71      7.34 o 
   5   9   1      389.46      399.56     15.96 o 
   6   9   1       22.51       20.74     10.16 o 
   7   9   1      127.23      140.13     17.22 o 
  -3  10   1       10.41       11.58     12.20 o 
  -2  10   1      286.53      324.06     47.87 o 
  -1  10   1      145.85      162.75     12.27 o 
   0  10   1       15.03       10.75      3.50 o 
   1  10   1       75.29       80.17      5.99 o 
   2  10   1        0.04        2.01      3.09 o 
   3  10   1       12.51       13.89      6.13 o 
   4  10   1        1.26        2.83      3.63 o 
   5  10   1       77.03       63.87      6.80 o 
   6  10   1      544.42      543.40     59.93 o 
   7  10   1        2.61        2.79     10.85 o 
  -2  11   1        2.38        2.32      4.87 o 
  -1  11   1      288.59      283.79     22.93 o 
   0  11   1      190.45      190.46     14.76 o 
   1  11   1       16.16       16.42      4.79 o 
   2  11   1      202.18      202.24     10.35 o 
   3  11   1       50.95       45.76      6.65 o 
   4  11   1       49.86       54.69      7.29 o 
   5  11   1        0.01        3.61      2.44 o 
   6  11   1       47.14       45.97     13.33 o 
  -1  12   1      159.03      141.28     20.27 o 
   0  12   1      161.83      180.85     30.70 o 
   1  12   1      240.30      238.41     16.98 o 
   2  12   1       41.82       30.55     24.17 o 
   3  12   1        0.09        2.64      3.38 o 
   4  12   1      382.90      368.14     15.86 o 
   5  12   1      420.49      422.32     27.35 o 
   1  13   1       16.31       10.11     16.63 o 
   2  13   1      366.14      360.97     36.54 o 
   3  13   1      141.67      126.49     16.57 o 
   4  13   1      146.18      143.73     16.58 o 
  -5 -11   2       41.39       27.15     19.86 o 
  -4 -11   2      222.59      231.54     18.43 o 
  -3 -11   2       22.35       19.13     10.37 o 
  -2 -11   2       25.63       13.47      6.68 o 
  -1 -11   2       96.30      100.02     14.98 o 
   0 -11   2      241.93      208.57     36.94 o 
  -6 -10   2        1.84        2.28      3.96 o 
  -5 -10   2       52.22       43.14     23.68 o 
  -4 -10   2       32.98       28.36     14.36 o 
  -3 -10   2      113.27      128.46      8.99 o 
  -2 -10   2      219.87      203.28     10.32 o 
  -1 -10   2      625.60      682.38     39.48 o 
   0 -10   2       21.84       20.91     13.60 o 
   1 -10   2      259.81      261.85     32.16 o 
   2 -10   2      342.76      372.95     44.93 o 
  -7  -9   2        0.06        2.28      6.66 o 
  -6  -9   2        0.01        2.41      8.95 o 
  -5  -9   2       12.33       13.62      9.20 o 
  -4  -9   2        7.69        4.72      4.52 o 
  -3  -9   2       28.52       30.48     14.72 o 
  -2  -9   2        2.70        3.23      4.39 o 
  -1  -9   2      287.80      278.39     11.72 o 
   0  -9   2      142.63      143.23      7.77 o 
   1  -9   2      845.89      839.22     39.02 o 
   2  -9   2       75.99       72.51      9.37 o 
   3  -9   2      602.58      614.36     63.32 o 
  -7  -8   2       11.85       14.60     10.69 o 
  -6  -8   2      624.47      613.40     91.55 o 
  -5  -8   2       25.45       19.12     13.80 o 
  -4  -8   2       21.07       17.89      8.41 o 
  -3  -8   2       25.36       24.61      9.72 o 
  -2  -8   2       34.42       34.75      5.95 o 
  -1  -8   2       40.50       66.63     10.16 o 
   0  -8   2       20.68       20.39      3.86 o 
   1  -8   2       32.34       27.34     18.30 o 
   2  -8   2      367.66      379.09     36.42 o 
   3  -8   2       28.74       27.58     19.43 o 
   4  -8   2       83.39       87.40     12.97 o 
  -7  -7   2      207.67      202.65     17.76 o 
  -5  -7   2     1352.08     1442.73     95.80 o 
  -4  -7   2      728.96      707.19     35.52 o 
  -3  -7   2      139.06      126.55      9.73 o 
  -2  -7   2      145.74      126.64      9.31 o 
  -1  -7   2       11.42       17.73     12.29 o 
   0  -7   2       89.90       99.32      6.90 o 
   1  -7   2      317.47      340.85     21.11 o 
   2  -7   2        1.88        2.47      3.28 o 
   3  -7   2      322.38      337.31     20.86 o 
   4  -7   2      130.71      141.49     12.43 o 
  -8  -6   2      113.84       72.66     13.06 o 
  -7  -6   2        0.59        3.86      9.22 o 
  -6  -6   2       46.21       55.40     34.25 o 
  -5  -6   2        9.43        8.02     12.71 o 
  -4  -6   2     1137.72     1214.18     63.68 o 
  -3  -6   2      371.69      377.72     12.10 o 
  -2  -6   2        1.60        2.41      3.36 o 
  -1  -6   2      404.14      390.16     20.45 o 
   0  -6   2      127.20      120.34      6.00 o 
   1  -6   2      603.11      586.43     25.12 o 
   2  -6   2        7.05        6.22      2.73 o 
   3  -6   2      570.48      586.65     23.47 o 
   4  -6   2       15.19       14.58      8.68 o 
   5  -6   2        1.24        1.87      4.46 o 
  -8  -5   2      202.67      171.91     45.17 o 
  -7  -5   2       76.56       55.38     35.63 o 
  -6  -5   2        4.07        8.53     10.64 o 
  -5  -5   2      761.08      733.03     54.18 o 
  -4  -5   2       10.77       13.96     10.02 o 
  -3  -5   2     1041.85     1165.68     27.64 o 
  -2  -5   2      725.84      716.86     17.28 o 
  -1  -5   2      666.28      753.87     12.69 o 
   0  -5   2      820.45      814.93     15.43 o 
   1  -5   2      234.63      234.72     10.44 o 
   2  -5   2     4376.74     4280.95     32.32 o 
   3  -5   2      376.09      360.30     13.33 o 
   4  -5   2        0.02        1.04      1.90 o 
   5  -5   2       49.47       41.07     33.39 o 
   6  -5   2       13.26       14.34     12.34 o 
  -8  -4   2      148.44      150.95     17.22 o 
  -7  -4   2        3.46       11.46     17.42 o 
  -6  -4   2      352.33      325.89     33.76 o 
  -5  -4   2      301.97      308.76     23.73 o 
  -4  -4   2        8.00        7.70      9.13 o 
  -3  -4   2        2.18        2.64      6.47 o 
  -2  -4   2      173.29      172.86     10.53 o 
  -1  -4   2       52.88       46.19      3.58 o 
   0  -4   2       63.12       74.73      3.94 o 
   1  -4   2     2050.67     2044.81     25.51 o 
   2  -4   2      730.95      782.52     23.05 o 
   3  -4   2     1225.70     1275.68     29.54 o 
   4  -4   2     2126.24     2176.39     69.29 o 
   5  -4   2      215.37      224.32     18.90 o 
   6  -4   2       33.52       26.29     24.88 o 
  -8  -3   2        2.76       -3.87     20.49 o 
  -7  -3   2       94.25       96.20     11.42 o 
  -6  -3   2        0.01        7.85      8.76 o 
  -5  -3   2      222.98      279.55     29.63 o 
  -4  -3   2      342.27      317.90     16.01 o 
  -3  -3   2        1.09        3.10      7.97 o 
  -2  -3   2     1376.48     1362.34     15.95 o 
  -1  -3   2      326.66      323.53      5.46 o 
   0  -3   2        3.55        4.80      1.55 o 
   1  -3   2       64.16       70.33      2.11 o 
   2  -3   2      607.39      608.23     11.87 o 
   3  -3   2      315.75      316.64     11.20 o 
   4  -3   2      805.04      855.37     22.75 o 
   5  -3   2      748.55      796.13     41.19 o 
   6  -3   2      173.91      162.78     21.60 o 
   7  -3   2      216.80      224.70     27.28 o 
  -8  -2   2       39.56       43.69     10.89 o 
  -7  -2   2        0.01        0.31     10.64 o 
  -6  -2   2      131.81      120.00     17.79 o 
  -5  -2   2       57.59       49.05     33.63 o 
  -4  -2   2     3358.59     3387.99     82.75 o 
  -3  -2   2      878.40      950.81     19.12 o 
  -2  -2   2        4.43        7.11      2.24 o 
  -1  -2   2      360.55      355.24      5.21 o 
   0  -2   2       23.93       31.50      2.93 o 
   1  -2   2       17.89       25.22      2.90 o 
   2  -2   2       70.00       62.61      2.57 o 
   3  -2   2      100.54      111.71      5.39 o 
   4  -2   2      127.65      127.22      7.10 o 
   5  -2   2      436.79      419.51     34.17 o 
   6  -2   2      569.79      556.16     34.21 o 
   7  -2   2       36.11       31.08     12.09 o 
  -8  -1   2       77.00       75.29     12.30 o 
  -7  -1   2       33.84       38.42      9.97 o 
  -6  -1   2      172.34      185.57     16.30 o 
  -5  -1   2      601.31      627.72     18.70 o 
  -4  -1   2      300.31      353.86     15.12 o 
  -3  -1   2     1503.50     1423.87     86.27 o 
  -1  -1   2      327.70      315.53      7.03 o 
   0  -1   2     1106.49     1071.31      6.95 o 
   1  -1   2       24.42       34.37      5.09 o 
   2  -1   2     1883.96     1909.43     36.32 o 
   3  -1   2        7.82        7.59      1.97 o 
   4  -1   2      257.30      275.98     17.35 o 
   5  -1   2       64.93       59.56     11.64 o 
   6  -1   2      618.10      630.92     17.69 o 
   7  -1   2        4.63        3.73      5.52 o 
  -8   0   2       77.37       65.85     12.28 o 
  -7   0   2       26.08       21.75      9.33 o 
  -6   0   2      420.71      416.28     18.39 o 
  -5   0   2       82.81       92.36      9.49 o 
  -4   0   2        2.46        2.65      7.67 o 
  -3   0   2      791.82      798.79     15.55 o 
  -2   0   2     4436.02     4507.97     67.33 o 
  -1   0   2        1.02        0.31      2.36 o 
   0   0   2     1350.99     1214.30     44.60 o 
   1   0   2       99.06      108.34      4.58 o 
   2   0   2      194.31      191.65      6.07 o 
   3   0   2     1527.06     1511.90     27.16 o 
   4   0   2      733.94      751.50     18.59 o 
   5   0   2        4.73        7.89      6.39 o 
   6   0   2      280.88      295.54     17.66 o 
   7   0   2        1.17        4.32      5.50 o 
   8   0   2      277.76      295.34     24.24 o 
  -8   1   2      253.31      244.29     22.05 o 
  -7   1   2      392.17      407.44     23.51 o 
  -6   1   2      405.32      465.62     29.32 o 
  -5   1   2      369.40      392.16     16.44 o 
  -4   1   2      144.08      158.93     11.19 o 
  -3   1   2        5.49        9.00      4.20 o 
  -2   1   2      847.61      882.45     24.40 o 
  -1   1   2    11022.76    10721.13    112.35 o 
   0   1   2       97.20       82.74      2.76 o 
   1   1   2      896.75      800.10     10.99 o 
   2   1   2     3096.85     2856.20     76.03 o 
   3   1   2       12.32       13.59      6.17 o 
   4   1   2     2472.17     2432.29     43.68 o 
   5   1   2      333.32      344.26     15.06 o 
   6   1   2       18.03       15.59      9.10 o 
   7   1   2       54.29       53.42      9.31 o 
   8   1   2       62.55       50.29     11.80 o 
  -7   2   2      156.68      141.74     10.98 o 
  -6   2   2      476.52      466.20     12.70 o 
  -5   2   2      223.56      235.78     11.87 o 
  -4   2   2      265.25      250.86     10.76 o 
  -3   2   2      492.06      556.80     17.52 o 
  -2   2   2      642.12      631.68     16.03 o 
  -1   2   2     2201.57     2231.97     34.24 o 
   0   2   2      206.25      215.44      4.62 o 
   1   2   2      801.25      717.41     19.15 o 
   2   2   2      266.73      237.96      4.02 o 
   3   2   2      262.94      243.69      4.06 o 
   4   2   2      118.02      127.84      8.38 o 
   5   2   2      263.63      275.13      9.84 o 
   6   2   2      590.07      608.42     31.78 o 
   7   2   2      131.08      145.81     21.59 o 
   8   2   2        0.32        2.54      5.23 o 
  -7   3   2      197.60      188.42     19.03 o 
  -6   3   2       24.47       22.23      4.60 o 
  -5   3   2      273.30      284.45     15.25 o 
  -4   3   2       53.87       43.57      3.20 o 
  -3   3   2     1792.43     1709.95     43.34 o 
  -2   3   2       36.09       35.64      2.08 o 
  -1   3   2       23.78       25.29      1.19 o 
   0   3   2     7304.69     6641.72     64.47 o 
   1   3   2      209.33      185.76      3.42 o 
   2   3   2      636.71      617.26      6.84 o 
   3   3   2      547.53      568.79      9.49 o 
   4   3   2      271.28      274.89      5.42 o 
   5   3   2       24.53       22.90      2.71 o 
   6   3   2     1273.02     1194.81     51.22 o 
   7   3   2       35.47       32.48     12.63 o 
   8   3   2        2.84        3.32      6.12 o 
  -7   4   2       19.93       18.27     20.68 o 
  -6   4   2       61.84       60.64      5.53 o 
  -5   4   2       12.21        8.43      4.40 o 
  -4   4   2       90.28       99.00      5.67 o 
  -3   4   2      160.98      170.99      7.41 o 
  -2   4   2     1950.33     1922.92     23.82 o 
  -1   4   2     3262.47     3403.95     75.10 o 
   0   4   2     1128.14     1102.39     15.26 o 
   1   4   2      144.53      146.09      3.33 o 
   2   4   2      567.18      577.07      8.06 o 
   3   4   2      807.58      805.32     11.71 o 
   4   4   2        5.50        8.97      3.25 o 
   5   4   2      361.41      386.29      8.85 o 
   6   4   2      152.24      151.79     10.76 o 
   7   4   2      579.81      563.58     37.78 o 
   8   4   2      205.30      207.02     20.66 o 
  -6   5   2      266.75      248.34     18.25 o 
  -5   5   2       51.98       55.16      4.05 o 
  -4   5   2       13.63       15.71      3.90 o 
  -3   5   2      282.55      284.50      5.72 o 
  -2   5   2        3.31        3.60      2.86 o 
  -1   5   2       57.60       84.85      6.36 o 
   0   5   2     2347.02     2393.91     23.25 o 
   1   5   2       51.55       49.49      2.34 o 
   2   5   2     1066.05     1034.90     15.32 o 
   3   5   2     1663.22     1668.45     28.67 o 
   4   5   2     1688.10     1711.01     53.61 o 
   5   5   2      251.02      256.54     13.20 o 
   6   5   2       96.63       88.47     46.14 o 
   7   5   2      145.66      149.36     30.30 o 
   8   5   2       17.05       14.66      8.37 o 
  -5   6   2      189.36      188.97     13.85 o 
  -4   6   2      115.69      125.32      9.19 o 
  -3   6   2        3.94        2.28      2.81 o 
  -2   6   2       14.84       12.36      2.82 o 
  -1   6   2       30.27       21.63      6.28 o 
   0   6   2        9.53        9.57      2.56 o 
   1   6   2      100.17      102.17      6.05 o 
   2   6   2      119.50      127.39      7.01 o 
   3   6   2      834.69      825.59     17.86 o 
   4   6   2        5.91        7.03      6.96 o 
   5   6   2     1179.04     1273.15     47.35 o 
   6   6   2        8.56        3.16     11.99 o 
   7   6   2      151.26      157.11     40.10 o 
   8   6   2       21.43       15.44     16.86 o 
  -5   7   2      308.65      303.53     10.13 o 
  -4   7   2      683.02      704.64     42.84 o 
  -3   7   2      159.86      157.45      9.41 o 
  -2   7   2      207.27      198.16     12.68 o 
  -1   7   2      192.75      192.38     15.18 o 
   0   7   2      102.99       88.79      5.33 o 
   1   7   2       47.85       38.88      4.57 o 
   2   7   2       10.33       13.55      4.95 o 
   3   7   2        2.13        2.13      3.31 o 
   4   7   2      447.87      440.58     13.76 o 
   5   7   2       10.26       10.69      6.36 o 
   6   7   2        8.32       11.73      9.69 o 
   7   7   2       33.53       28.09     21.88 o 
   8   7   2       99.19       97.23     14.50 o 
  -5   8   2       83.20       69.87     19.72 o 
  -4   8   2       21.03       11.39      8.37 o 
  -3   8   2      272.67      279.34      9.62 o 
  -2   8   2      751.89      758.50     31.83 o 
  -1   8   2      142.28      145.01     12.74 o 
   0   8   2      707.90      720.29     17.45 o 
   1   8   2      136.48      139.91      7.28 o 
   2   8   2      234.37      230.97     14.79 o 
   3   8   2       29.90       33.00      5.87 o 
   4   8   2       31.37       31.06     14.03 o 
   5   8   2       28.90       26.11     13.92 o 
   6   8   2        0.57        1.69      4.86 o 
   7   8   2        1.72        0.80      7.94 o 
   8   8   2        0.21       -1.76     12.28 o 
  -4   9   2       33.42       24.05     10.76 o 
  -3   9   2        0.04        2.16      3.21 o 
  -2   9   2      562.08      540.99     16.80 o 
  -1   9   2      371.87      380.85     25.42 o 
   0   9   2      263.96      266.67     12.85 o 
   1   9   2      840.52      855.28     25.26 o 
   2   9   2      131.11      135.00     10.52 o 
   3   9   2     1096.44     1145.85     44.14 o 
   4   9   2      630.64      621.36     33.09 o 
   5   9   2      149.65      146.16     10.34 o 
   6   9   2       32.45       24.38      8.03 o 
   7   9   2       11.70        7.40     10.56 o 
  -3  10   2       18.04       11.50      8.49 o 
  -2  10   2        0.05        1.46      4.92 o 
  -1  10   2      190.97      180.24     12.39 o 
   0  10   2        1.61        1.44      1.05 o 
   1  10   2      167.81      162.76     13.51 o 
   2  10   2       29.12       30.82     14.23 o 
   3  10   2       82.53       86.05      8.00 o 
   4  10   2     1025.71     1007.47     50.38 o 
   5  10   2      703.64      754.18     48.15 o 
   6  10   2        1.52        3.39      5.09 o 
   7  10   2       17.65       15.30     12.55 o 
  -2  11   2       42.20       34.63     17.90 o 
  -1  11   2       17.69       12.59      8.25 o 
   0  11   2        3.29        6.53      8.21 o 
   1  11   2      144.23      132.45      6.24 o 
   2  11   2       17.55       21.87      9.00 o 
   3  11   2      148.93      162.74      9.67 o 
   4  11   2        1.31        3.27      3.89 o 
   5  11   2      966.59     1048.06    106.52 o 
   6  11   2      459.69      443.73     15.06 o 
   7  11   2       44.20       40.78      7.51 o 
  -1  12   2      339.26      314.59     29.17 o 
   0  12   2      155.74      131.94     17.22 o 
   1  12   2      253.68      278.52     42.79 o 
   2  12   2        7.59        5.93      4.34 o 
   3  12   2      141.89      126.80     13.72 o 
   4  12   2        9.49       13.47      8.13 o 
   5  12   2      239.27      261.12     19.16 o 
   6  12   2      385.06      370.50     26.02 o 
   0  13   2      155.77      138.00     27.90 o 
   1  13   2      449.76      468.90     45.34 o 
   2  13   2       20.80       15.55     16.11 o 
   3  13   2      147.73      170.51     21.50 o 
   4  13   2      153.60      153.29     15.04 o 
   5  13   2        0.23        0.98      2.69 o 
  -4 -11   3       13.59        9.88     10.63 o 
  -3 -11   3       17.34        9.59      8.89 o 
  -2 -11   3       11.01        4.29      6.99 o 
  -1 -11   3       21.90        5.22      8.73 o 
  -5 -10   3       29.35       22.06     22.03 o 
  -4 -10   3      257.42      263.27     20.94 o 
  -3 -10   3      334.25      302.61     14.62 o 
  -2 -10   3      332.28      305.17     34.47 o 
  -1 -10   3       21.58       14.71      9.97 o 
   0 -10   3        2.14        1.28      2.75 o 
   1 -10   3      183.99      209.30     26.63 o 
  -6  -9   3        0.78        5.96      8.48 o 
  -5  -9   3      224.97      228.80     40.75 o 
  -4  -9   3      139.96      126.09     12.98 o 
  -3  -9   3      287.94      290.55     20.00 o 
  -2  -9   3      191.08      184.99      8.88 o 
  -1  -9   3       41.56       47.08      6.46 o 
   0  -9   3       52.55       54.39      6.18 o 
   1  -9   3       79.89       76.90     13.76 o 
   2  -9   3      134.04      131.79     21.51 o 
  -7  -8   3        5.24        8.48     12.45 o 
  -6  -8   3        2.06       10.30     14.83 o 
  -5  -8   3      183.97      173.38     22.85 o 
  -4  -8   3        7.32        5.21      7.85 o 
  -3  -8   3      107.03       94.94      8.54 o 
  -2  -8   3      974.35      920.97     45.51 o 
  -1  -8   3       43.42       42.88     27.44 o 
   0  -8   3      188.89      206.83     11.26 o 
   1  -8   3        2.38        5.10      5.68 o 
   2  -8   3       79.17       70.93      8.48 o 
   3  -8   3        6.83        5.57      8.23 o 
  -7  -7   3        3.98        4.83     13.13 o 
  -6  -7   3       60.54       51.25     33.89 o 
  -5  -7   3       57.85       53.08      8.73 o 
  -4  -7   3       52.83       58.21      8.57 o 
  -3  -7   3      144.54      125.62     10.52 o 
  -2  -7   3       14.68       13.05      5.50 o 
  -1  -7   3      376.99      416.64     35.67 o 
   0  -7   3       60.42       63.97      7.60 o 
   1  -7   3      785.31      799.28     37.52 o 
   2  -7   3      118.93      126.47     10.05 o 
   3  -7   3       90.53       88.94      8.03 o 
   4  -7   3       65.97       65.09      9.35 o 
  -7  -6   3      325.71      292.09     47.16 o 
  -5  -6   3        5.38        4.01      7.14 o 
  -4  -6   3      185.15      190.11     21.24 o 
  -3  -6   3      257.23      258.65     14.85 o 
  -2  -6   3      400.86      417.10     11.47 o 
  -1  -6   3       44.94       43.61     10.35 o 
   0  -6   3        8.23        7.65      4.16 o 
   1  -6   3      898.53      932.41     34.44 o 
   2  -6   3      368.14      412.45     18.70 o 
   3  -6   3       59.30       56.63      4.42 o 
   4  -6   3        2.80        2.98      2.49 o 
   5  -6   3      150.77      187.19     22.59 o 
  -8  -5   3       22.03       30.11     21.83 o 
  -7  -5   3       42.97       27.63     18.25 o 
  -6  -5   3       91.60       73.05     10.83 o 
  -5  -5   3       79.86       79.29     13.73 o 
  -4  -5   3       61.51       55.77     31.58 o 
  -3  -5   3      275.81      244.09     20.04 o 
  -2  -5   3       20.04       11.36      6.52 o 
  -1  -5   3      244.76      229.33      8.48 o 
   0  -5   3      227.74      246.39     13.92 o 
   1  -5   3      149.60      142.67      5.39 o 
   2  -5   3      547.99      562.50     18.03 o 
   3  -5   3      227.31      220.53     10.76 o 
   4  -5   3      131.59      125.64      6.05 o 
   5  -5   3       25.65       20.43     29.05 o 
  -8  -4   3       68.05       54.00     15.26 o 
  -7  -4   3       42.69       40.34     30.29 o 
  -6  -4   3       37.49       66.47     15.16 o 
  -5  -4   3      443.27      478.51     41.75 o 
  -4  -4   3        0.12        1.62      5.73 o 
  -3  -4   3       47.76       77.14     35.55 o 
  -2  -4   3     2148.86     2135.13     48.40 o 
  -1  -4   3      355.95      406.94     31.31 o 
   0  -4   3     1605.65     1685.34     33.47 o 
   1  -4   3       76.59       90.15      6.17 o 
   2  -4   3       18.18       15.21      5.31 o 
   3  -4   3       29.31       29.46      2.92 o 
   4  -4   3      526.59      523.90     21.79 o 
   5  -4   3        0.06       -0.20      4.13 o 
   6  -4   3        2.12        4.94     11.64 o 
  -8  -3   3       35.69       37.49     19.35 o 
  -7  -3   3        0.34        5.72      6.72 o 
  -6  -3   3     1357.42     1403.04     93.91 o 
  -5  -3   3      335.83      355.52     30.00 o 
  -4  -3   3       61.33       82.33     10.93 o 
  -3  -3   3      693.36      706.31     24.18 o 
  -2  -3   3       33.77       46.00      6.83 o 
  -1  -3   3        3.16        3.01      4.23 o 
   0  -3   3      836.95      865.32     11.66 o 
   1  -3   3      824.06      861.29     11.48 o 
   2  -3   3        1.54        1.13      1.05 o 
   3  -3   3        0.46        0.08      1.33 o 
   4  -3   3        8.91        7.36      8.09 o 
   5  -3   3       48.24       49.35      7.61 o 
   6  -3   3       20.56       10.75      7.52 o 
  -8  -2   3        7.46        7.33      7.07 o 
  -7  -2   3      361.65      366.74     21.53 o 
  -6  -2   3       16.81       18.12     12.81 o 
  -5  -2   3      122.46      111.90     13.07 o 
  -4  -2   3     2757.39     3059.73     70.28 o 
  -3  -2   3        0.23        3.88      4.56 o 
  -2  -2   3       14.65       15.71      3.85 o 
  -1  -2   3       79.95      120.97     14.97 o 
   0  -2   3     1100.45     1066.81     13.30 o 
   1  -2   3     1483.72     1564.09     27.34 o 
   2  -2   3     1336.48     1345.95     17.65 o 
   3  -2   3      406.49      407.46     16.51 o 
   4  -2   3      396.56      397.98     17.54 o 
   5  -2   3       87.64       90.03     14.88 o 
   6  -2   3       17.75       13.24      9.84 o 
   7  -2   3        7.40        2.47      3.85 o 
  -8  -1   3       14.67       17.00     17.02 o 
  -7  -1   3        6.67        4.89      6.28 o 
  -6  -1   3      116.31      130.87     13.32 o 
  -5  -1   3      108.18      115.98     11.67 o 
  -4  -1   3     1552.81     1528.01     48.28 o 
  -3  -1   3       41.23       33.51      7.36 o 
  -2  -1   3      283.61      300.98     13.02 o 
  -1  -1   3      143.73      133.91      4.88 o 
   0  -1   3      292.57      297.19      4.62 o 
   1  -1   3      900.11      886.92      8.67 o 
   2  -1   3        2.14        8.59      2.19 o 
   3  -1   3     1845.98     1892.94     24.72 o 
   4  -1   3      298.33      305.43     14.71 o 
   5  -1   3       73.43       79.08     10.03 o 
   6  -1   3      234.95      262.92     19.18 o 
   7  -1   3       25.07       22.84     19.95 o 
  -8   0   3        5.89        5.80      7.17 o 
  -7   0   3      548.91      547.90     26.19 o 
  -6   0   3       69.81       58.04     13.25 o 
  -5   0   3        3.77        3.44      8.54 o 
  -4   0   3        1.48        1.41      6.11 o 
  -3   0   3     2888.02     2845.14    126.85 o 
  -2   0   3     2981.24     2836.99     36.66 o 
  -1   0   3     2203.06     2187.51     62.26 o 
   0   0   3     1383.02     1335.63     28.33 o 
   1   0   3      186.96      183.60      5.29 o 
   2   0   3       49.85       61.31      5.31 o 
   3   0   3       41.98       57.75      6.64 o 
   4   0   3      104.08       99.59      9.60 o 
   5   0   3       21.32       19.12      7.76 o 
   6   0   3       16.13       17.54     13.84 o 
   7   0   3       14.80       15.51     11.57 o 
  -8   1   3        0.00        0.77      6.92 o 
  -7   1   3      138.08      133.02     13.89 o 
  -6   1   3      243.12      227.10     13.54 o 
  -5   1   3       36.76       40.62     10.74 o 
  -4   1   3       61.69       53.74      7.67 o 
  -3   1   3      113.27      114.50      7.07 o 
  -2   1   3     1331.22     1333.94     18.05 o 
  -1   1   3     3755.44     3505.91     64.53 o 
   0   1   3      121.52      129.13      6.90 o 
   2   1   3      813.16      867.25      9.95 o 
   3   1   3        4.24        6.69      5.85 o 
   4   1   3       64.14       73.12      9.01 o 
   5   1   3       19.63       18.58      9.67 o 
   6   1   3        3.46        2.79      6.89 o 
   7   1   3        3.20        4.16      8.13 o 
   8   1   3      596.10      594.61     40.87 o 
  -7   2   3        0.14       -0.22      4.80 o 
  -6   2   3       43.89       41.37      6.70 o 
  -5   2   3      461.59      497.70     22.26 o 
  -4   2   3       21.89       22.10      9.22 o 
  -3   2   3      331.64      328.76     15.63 o 
  -2   2   3      873.99      844.89     26.71 o 
   0   2   3     3320.08     2656.35     35.45 o 
   1   2   3       55.60       52.81      3.50 o 
   2   2   3      384.29      388.26     26.89 o 
   3   2   3      129.07      118.59      5.91 o 
   4   2   3     1465.39     1535.35     46.58 o 
   5   2   3      154.31      149.17     14.80 o 
   6   2   3        1.49        5.80      7.34 o 
   7   2   3        2.35        4.58      4.10 o 
   8   2   3        4.98        8.42      6.92 o 
  -7   3   3      260.62      246.19     22.27 o 
  -6   3   3      268.61      277.18     14.97 o 
  -5   3   3        4.77        6.62      2.91 o 
  -4   3   3     1710.66     1886.75     49.34 o 
  -3   3   3      185.89      184.42      8.59 o 
  -2   3   3      275.21      286.27      8.81 o 
  -1   3   3      836.27      810.10     16.03 o 
   0   3   3     1784.62     1787.40     28.88 o 
   1   3   3     5614.60     5250.26     37.93 o 
   2   3   3       70.09       69.61      2.22 o 
   3   3   3     1259.93     1196.51     15.32 o 
   4   3   3        1.59        2.16      1.16 o 
   5   3   3       99.93       89.85      4.03 o 
   6   3   3      233.44      246.01     18.99 o 
   7   3   3       47.91       41.21     20.01 o 
   8   3   3        1.10        9.17      8.27 o 
  -7   4   3        0.74        5.02     11.75 o 
  -6   4   3       45.03       42.50      4.05 o 
  -5   4   3      277.79      290.41     19.16 o 
  -4   4   3       58.18       53.34      3.37 o 
  -3   4   3     1109.08     1112.22     27.96 o 
  -2   4   3     2001.61     2024.52     27.21 o 
  -1   4   3     3476.91     3535.03     50.93 o 
   0   4   3       94.70       97.38      2.51 o 
   1   4   3      288.44      320.91      4.52 o 
   2   4   3     1904.76     1904.68     32.50 o 
   3   4   3      420.12      420.99      8.72 o 
   4   4   3     1327.20     1357.75     32.49 o 
   5   4   3      390.84      378.31      8.18 o 
   6   4   3      176.52      194.10     40.55 o 
   7   4   3      185.08      195.67     18.17 o 
   8   4   3        1.54        5.19      8.07 o 
  -6   5   3      195.72      200.36     22.16 o 
  -5   5   3       23.85       22.39      4.72 o 
  -4   5   3      287.98      281.11     11.37 o 
  -3   5   3      468.70      512.46     17.22 o 
  -2   5   3      650.24      635.82     10.22 o 
  -1   5   3     1087.12     1055.35     24.69 o 
   0   5   3      710.13      694.29     13.18 o 
   1   5   3     1605.54     1486.62     23.90 o 
   2   5   3        4.93        8.41      2.87 o 
   3   5   3      459.45      517.91     10.60 o 
   4   5   3      943.76      980.58     14.84 o 
   5   5   3      151.42      157.31      5.06 o 
   6   5   3       26.95       36.01      2.90 o 
   7   5   3      191.10      175.36     18.62 o 
   8   5   3      538.24      582.74     40.62 o 
  -6   6   3       31.08       29.85     28.47 o 
  -5   6   3        4.70        4.03      2.62 o 
  -4   6   3        0.74        1.21      0.87 o 
  -3   6   3      126.98      125.46      8.50 o 
  -2   6   3        2.22        1.87      3.58 o 
  -1   6   3     5443.20     5766.93    210.44 o 
   0   6   3      373.97      379.77     17.06 o 
   1   6   3     1141.04     1126.92     19.06 o 
   2   6   3      110.59      107.17      6.90 o 
   3   6   3      224.59      241.52      8.63 o 
   4   6   3       75.49       93.17      6.32 o 
   5   6   3        7.23        8.35      6.25 o 
   6   6   3      183.49      189.12     11.48 o 
   7   6   3        4.38        5.69     10.10 o 
   8   6   3       26.81       25.36     34.57 o 
  -5   7   3      117.64      123.86     10.55 o 
  -4   7   3       23.06       20.24      4.06 o 
  -3   7   3        0.29        1.25      1.62 o 
  -2   7   3      147.30      137.81     10.71 o 
  -1   7   3      225.37      212.68     12.77 o 
   0   7   3      817.43      806.84     22.19 o 
   1   7   3     1565.20     1596.04     21.42 o 
   2   7   3       22.36       21.73      8.11 o 
   3   7   3     1321.11     1390.89     27.69 o 
   4   7   3       75.83       77.87      5.60 o 
   5   7   3       47.38       60.10      6.07 o 
   6   7   3      279.92      262.00     18.36 o 
   7   7   3       45.92       50.29     31.73 o 
   8   7   3        1.15        3.46      6.80 o 
  -5   8   3        4.79        5.74      4.37 o 
  -4   8   3        0.05        0.75      2.26 o 
  -3   8   3      222.58      244.87      9.43 o 
  -2   8   3        0.03       -0.64      2.58 o 
  -1   8   3       10.05        8.87      6.04 o 
   0   8   3      303.59      285.33     13.13 o 
   1   8   3        0.47        0.82      1.85 o 
   2   8   3      232.92      238.07     13.38 o 
   3   8   3      188.31      192.30      9.23 o 
   4   8   3       89.73       88.55      8.25 o 
   5   8   3       74.92       62.99      7.10 o 
   6   8   3       88.63       96.70      9.40 o 
   7   8   3       51.68       33.10     27.64 o 
   8   8   3        4.74        2.29     10.64 o 
  -4   9   3       22.33       23.43     15.20 o 
  -3   9   3       27.68       27.19      5.15 o 
  -2   9   3        2.33        1.91      6.56 o 
  -1   9   3        0.18       -1.81      4.43 o 
   0   9   3       11.94       13.82      2.35 o 
   1   9   3      138.26      136.07      7.23 o 
   2   9   3       32.46       30.85      6.56 o 
   3   9   3      511.31      553.18     22.53 o 
   4   9   3       17.71       25.08      9.88 o 
   5   9   3      918.64      957.79     45.66 o 
   6   9   3       23.95       20.37     12.49 o 
   7   9   3      288.02      305.38     12.17 o 
   8   9   3        1.35        5.84      8.42 o 
  -4  10   3        4.46        6.54      5.34 o 
  -3  10   3      207.13      211.68      9.78 o 
  -2  10   3       18.27       12.39     12.51 o 
  -1  10   3      399.88      452.26     18.08 o 
   0  10   3       27.19       19.36      2.67 o 
   1  10   3      583.44      606.56     26.22 o 
   2  10   3      127.07      128.78     10.41 o 
   3  10   3       47.50       52.77     22.17 o 
   4  10   3      346.90      343.99     20.66 o 
   5  10   3      164.05      166.10     12.61 o 
   6  10   3        8.12       16.26      8.35 o 
   7  10   3      373.50      379.52     27.20 o 
  -3  11   3        1.28        1.00      4.43 o 
  -2  11   3       51.22       56.54     12.50 o 
  -1  11   3       69.71       58.98     14.29 o 
   0  11   3      908.06      974.26     79.97 o 
   1  11   3        0.51        0.71      1.52 o 
   2  11   3       53.67       62.29      6.66 o 
   3  11   3       13.64       12.25      5.69 o 
   4  11   3       30.07       31.36     12.09 o 
   5  11   3      210.37      207.21     15.77 o 
   6  11   3      180.73      194.79     17.95 o 
   7  11   3        2.17        2.94      4.61 o 
  -2  12   3        0.01       -0.33      5.64 o 
  -1  12   3       65.59       58.03      7.25 o 
   0  12   3      118.29      108.42     11.14 o 
   1  12   3      552.20      578.69     29.20 o 
   2  12   3      182.79      177.04      9.56 o 
   3  12   3      573.11      607.57     20.46 o 
   4  12   3       58.71       46.55      8.85 o 
   5  12   3       15.20       17.94     10.04 o 
   6  12   3       26.72       15.87     10.86 o 
   0  13   3      108.98      101.56     21.03 o 
   1  13   3       26.66       30.00     23.36 o 
   2  13   3       48.96       40.19     30.86 o 
   3  13   3      291.20      295.37     25.31 o 
   4  13   3       24.90       23.33     13.19 o 
   5  13   3      224.28      231.66     18.38 o 
  -4 -10   4       11.90        4.10     13.58 o 
  -3 -10   4       16.29        8.90     12.50 o 
  -2 -10   4      162.08      155.84     14.71 o 
  -1 -10   4      114.64      122.96      9.94 o 
   0 -10   4      226.80      236.48     25.77 o 
  -6  -9   4      116.47      118.34     16.75 o 
  -5  -9   4       28.94       23.22     18.32 o 
  -4  -9   4        0.08        4.46      5.45 o 
  -3  -9   4      144.00      139.15     11.41 o 
  -2  -9   4      108.87       91.94      7.83 o 
  -1  -9   4       40.11       38.75      5.97 o 
   0  -9   4       45.72       51.02      6.19 o 
   1  -9   4      322.23      312.85     37.21 o 
  -6  -8   4      107.60      115.71     25.42 o 
  -5  -8   4       53.01       64.92     16.66 o 
  -4  -8   4      127.40      125.36     29.89 o 
  -3  -8   4      632.03      607.67     49.33 o 
  -2  -8   4       62.38       52.60      5.26 o 
  -1  -8   4       80.35       82.28      6.46 o 
   0  -8   4      173.39      173.60      7.93 o 
   1  -8   4      117.42      108.45     10.33 o 
   2  -8   4      132.23      122.49     10.80 o 
  -7  -7   4       31.94       29.32     23.03 o 
  -6  -7   4      641.27      648.18     94.81 o 
  -5  -7   4       12.60        5.38     24.73 o 
  -4  -7   4      353.60      353.25     15.27 o 
  -3  -7   4       28.16       18.88     10.25 o 
  -2  -7   4      140.22      140.09      9.56 o 
  -1  -7   4      957.29      978.37     50.57 o 
   0  -7   4       52.15       46.87      4.56 o 
   1  -7   4       58.34       45.60      4.39 o 
   2  -7   4        4.26        5.00      4.35 o 
   3  -7   4       19.26       12.16     10.01 o 
  -7  -6   4        3.92        3.17     10.05 o 
  -6  -6   4       92.98      187.10     18.44 o 
  -5  -6   4       37.26       28.93     19.84 o 
  -4  -6   4      843.57      871.99     57.76 o 
  -3  -6   4     1012.02      992.94     65.14 o 
  -2  -6   4      265.47      263.72     17.50 o 
  -1  -6   4      235.88      260.37     14.12 o 
   0  -6   4     1955.04     2008.96     29.20 o 
   1  -6   4      554.53      569.86     26.43 o 
   2  -6   4        8.08        7.05      4.51 o 
   3  -6   4       55.45       55.69      6.16 o 
   4  -6   4      120.29      122.27     11.23 o 
  -7  -5   4      298.45      272.73     24.07 o 
  -6  -5   4      431.35      377.58     36.40 o 
  -5  -5   4        0.72        5.35      8.85 o 
  -4  -5   4        8.50        8.91      7.74 o 
  -3  -5   4       51.76       51.28      9.09 o 
  -2  -5   4        1.16        4.86      5.61 o 
  -1  -5   4      285.87      378.06     51.92 o 
   0  -5   4      151.82      152.40      7.48 o 
   1  -5   4      447.53      462.21     19.03 o 
   2  -5   4     1162.03     1141.39     46.53 o 
   3  -5   4      219.60      217.07      6.47 o 
   4  -5   4       39.17       34.20     12.69 o 
   5  -5   4       16.18       15.61     16.21 o 
  -8  -4   4       52.92       43.48     26.13 o 
  -7  -4   4        0.03        0.64     11.83 o 
  -6  -4   4      101.88       87.03     12.61 o 
  -5  -4   4      755.53      733.62     52.00 o 
  -4  -4   4       64.60       64.21     27.49 o 
  -3  -4   4       29.31       33.27     16.23 o 
  -2  -4   4        0.10        0.12      4.57 o 
   0  -4   4      163.72      167.79     11.47 o 
   1  -4   4     1452.48     1465.14     66.48 o 
   2  -4   4      808.97      794.72     24.05 o 
   3  -4   4       14.39       11.61      7.46 o 
   4  -4   4      165.74      173.75     15.64 o 
   5  -4   4      266.13      264.65     28.97 o 
  -8  -3   4       47.07       40.77     20.80 o 
  -7  -3   4       67.99       75.21     11.10 o 
  -6  -3   4     1297.21     1155.29     82.98 o 
  -5  -3   4      142.49      121.20     17.12 o 
  -4  -3   4      366.22      363.33     20.33 o 
  -3  -3   4      257.30      234.49     10.90 o 
  -2  -3   4      149.27      150.97     14.82 o 
  -1  -3   4      127.79      141.42     12.57 o 
   0  -3   4      139.27      174.08      9.45 o 
   1  -3   4      534.05      549.58     12.49 o 
   2  -3   4       72.25       84.80      7.48 o 
   3  -3   4      925.31      906.69     26.42 o 
   4  -3   4      275.50      282.39     18.19 o 
   5  -3   4      285.19      289.07     13.09 o 
   6  -3   4      114.18      107.52     10.51 o 
  -8  -2   4       16.26        6.84      8.46 o 
  -7  -2   4       82.28       80.89     18.85 o 
  -6  -2   4        9.47        9.75      4.52 o 
  -5  -2   4     1183.52     1152.78     59.76 o 
  -4  -2   4      543.38      554.81     39.28 o 
  -3  -2   4     1526.61     1566.60     42.26 o 
  -2  -2   4      128.45      117.50     11.03 o 
  -1  -2   4     3984.11     4214.59    277.21 o 
   0  -2   4      160.22      198.04      7.48 o 
   1  -2   4      284.04      328.77      5.53 o 
   2  -2   4        3.66        5.42      1.86 o 
   3  -2   4      521.80      514.34      8.03 o 
   4  -2   4       75.60       79.68      6.19 o 
   5  -2   4       25.86       23.10      7.68 o 
   6  -2   4       21.48       13.39      7.53 o 
  -8  -1   4        2.00        3.97      4.37 o 
  -7  -1   4        0.82       13.39     19.17 o 
  -6  -1   4       76.20       77.64     21.74 o 
  -5  -1   4       36.44       31.67     13.58 o 
  -4  -1   4     1227.83     1298.66     84.83 o 
  -3  -1   4        9.00       13.13      7.06 o 
  -2  -1   4     1513.94     1541.91     42.18 o 
  -1  -1   4       55.17       50.24      4.06 o 
   0  -1   4     2991.70     2905.82     28.47 o 
   1  -1   4     2103.19     2187.51     36.29 o 
   2  -1   4        4.23       -0.11      1.12 o 
   3  -1   4       54.55       46.08      2.54 o 
   4  -1   4       68.37       64.93      6.22 o 
   5  -1   4       28.47       30.52     17.53 o 
   6  -1   4       36.63       33.45      8.73 o 
   7  -1   4      111.63       95.63     17.08 o 
  -8   0   4      185.00      190.46     19.66 o 
  -7   0   4      298.47      264.35     26.20 o 
  -6   0   4       78.01       95.43     15.67 o 
  -5   0   4       70.38       70.26      9.14 o 
  -4   0   4        5.02        6.69      4.41 o 
  -3   0   4     1435.69     1506.32     60.77 o 
  -2   0   4      183.01      178.71      7.52 o 
  -1   0   4     1442.06     1341.83     13.38 o 
   0   0   4     1012.74     1003.48     15.40 o 
   1   0   4       43.04       34.80      1.89 o 
   2   0   4     3104.46     3237.78     94.52 o 
   3   0   4      114.92      140.00      6.74 o 
   4   0   4      477.21      478.10     14.18 o 
   5   0   4      121.70      115.70     15.38 o 
   6   0   4      915.20      898.24     53.14 o 
   7   0   4        0.06        4.70      6.96 o 
  -7   1   4      199.48      207.52     19.22 o 
  -6   1   4      113.07      108.41     10.15 o 
  -5   1   4     1589.07     1449.59    112.03 o 
  -4   1   4      399.03      377.88     18.40 o 
  -3   1   4       13.14       15.75      7.11 o 
  -2   1   4      345.99      397.75     25.46 o 
  -1   1   4      150.72      143.76      3.68 o 
   0   1   4      229.91      232.25     13.16 o 
   1   1   4       39.66       47.58      4.32 o 
   2   1   4      259.44      221.71     11.45 o 
   3   1   4      459.44      482.95      7.99 o 
   4   1   4      111.40      144.22     15.19 o 
   5   1   4      896.40      879.19     46.30 o 
   6   1   4        7.25        2.40      6.23 o 
   7   1   4       91.49       93.41     17.57 o 
  -7   2   4       56.92       53.44      5.44 o 
  -6   2   4       57.96       49.44      6.28 o 
  -5   2   4      851.94      820.63     32.66 o 
  -4   2   4      328.53      325.12     15.70 o 
  -3   2   4     1987.50     1824.36     27.22 o 
  -2   2   4      434.48      412.21     16.81 o 
  -1   2   4      588.53      540.64     19.76 o 
   0   2   4      787.86      770.84     31.76 o 
   1   2   4        0.53        1.66      2.87 o 
   2   2   4        4.34        5.36      3.48 o 
   3   2   4      439.13      459.14     10.81 o 
   4   2   4     1329.45     1317.21     63.69 o 
   5   2   4       44.16       46.16     22.46 o 
   6   2   4      811.08      820.86     42.90 o 
   7   2   4      142.74      126.71     14.70 o 
   8   2   4      272.86      278.28     28.45 o 
  -7   3   4        4.74        6.66      6.06 o 
  -6   3   4       18.17       13.40      6.60 o 
  -5   3   4       47.60       43.73      5.26 o 
  -4   3   4       35.32       34.88      6.96 o 
  -3   3   4       18.15       15.79      5.23 o 
  -2   3   4      277.23      295.49     14.48 o 
  -1   3   4      293.48      337.95     13.23 o 
   1   3   4        9.86        6.12      4.41 o 
   2   3   4      832.69      837.32     12.29 o 
   3   3   4      166.45      165.04      7.99 o 
   4   3   4       38.36       41.97      3.67 o 
   5   3   4      226.80      222.06     17.46 o 
   6   3   4      166.63      177.00     21.90 o 
   7   3   4      121.70      134.18     17.14 o 
   8   3   4       60.45       66.11     19.39 o 
  -7   4   4      158.38      172.55     47.03 o 
  -6   4   4       13.41       17.01      7.22 o 
  -5   4   4      284.50      291.88     15.62 o 
  -4   4   4        5.22        5.04      2.45 o 
  -3   4   4      197.38      183.17      8.45 o 
  -2   4   4      530.46      529.52     15.66 o 
  -1   4   4     2027.12     1963.38     31.46 o 
   0   4   4     4066.33     3864.26    136.30 o 
   1   4   4     2058.86     2021.10     32.52 o 
   2   4   4     2468.25     2360.51     31.11 o 
   3   4   4      538.38      529.87     28.20 o 
   4   4   4      180.13      170.30      9.05 o 
   5   4   4       17.25       15.42      3.44 o 
   6   4   4      261.20      263.59     23.14 o 
   7   4   4        1.13        2.78      8.79 o 
   8   4   4       41.26       37.25     23.50 o 
  -6   5   4       65.09       63.60      7.10 o 
  -5   5   4       87.01       86.73      5.93 o 
  -4   5   4      201.10      201.47     10.12 o 
  -3   5   4       40.45       38.03      2.21 o 
  -2   5   4      204.61      221.92      7.09 o 
  -1   5   4      189.22      210.69      7.99 o 
   0   5   4      662.26      619.59      8.48 o 
   1   5   4       22.67       22.83      2.27 o 
   2   5   4      988.03      960.59     32.14 o 
   3   5   4      337.38      332.13      8.45 o 
   4   5   4      226.02      216.82      9.78 o 
   5   5   4      319.95      336.06     12.67 o 
   6   5   4      115.05      115.45     16.11 o 
   7   5   4      429.58      452.41     38.93 o 
   8   5   4       72.88       67.04     15.61 o 
  -6   6   4      197.54      224.89     16.77 o 
  -5   6   4        0.76        0.54      2.14 o 
  -4   6   4      319.57      312.57     12.59 o 
  -3   6   4      147.14      136.90      5.63 o 
  -2   6   4      442.00      439.59     25.14 o 
  -1   6   4      719.27      790.59     23.09 o 
   0   6   4      558.36      563.48     10.36 o 
   1   6   4      251.44      262.76     11.33 o 
   2   6   4     1442.55     1605.83     32.90 o 
   3   6   4       45.12       49.93      5.23 o 
   4   6   4      102.61      118.11      8.25 o 
   5   6   4        3.88        6.17      3.74 o 
   6   6   4     1122.60     1106.51     52.31 o 
   7   6   4      183.00      204.60     18.50 o 
   8   6   4      324.09      296.04     33.14 o 
  -6   7   4       97.36       75.73     33.55 o 
  -5   7   4      443.17      486.95     50.71 o 
  -4   7   4        0.00        0.63      2.72 o 
  -3   7   4      516.34      528.79     26.97 o 
  -2   7   4        2.68        3.87      3.43 o 
  -1   7   4       15.94       18.84      6.33 o 
   0   7   4      119.46      125.14      7.52 o 
   1   7   4      100.51      125.92      8.62 o 
   2   7   4       15.15       17.92     11.16 o 
   3   7   4      130.47      130.58      6.88 o 
   4   7   4     1486.40     1500.95     40.34 o 
   5   7   4        2.28        4.18      3.50 o 
   6   7   4      257.66      250.89     17.76 o 
   7   7   4      168.68      184.98     19.01 o 
   8   7   4        0.94       -0.85     10.79 o 
  -5   8   4       33.66       31.73      5.74 o 
  -4   8   4       78.45       68.54      5.44 o 
  -3   8   4      473.77      554.62     27.87 o 
  -2   8   4      376.55      413.78     21.83 o 
  -1   8   4      268.90      251.51     19.81 o 
   0   8   4     1303.83     1279.90     47.22 o 
   1   8   4      592.23      571.36     23.43 o 
   2   8   4      154.39      151.92     10.32 o 
   3   8   4      256.40      271.55     10.63 o 
   4   8   4      252.63      260.39     12.73 o 
   5   8   4      614.58      620.48     35.18 o 
   6   8   4     1243.09     1259.43     22.72 o 
   7   8   4       81.67       82.51      7.97 o 
   8   8   4      208.03      188.03     25.92 o 
  -4   9   4        0.09        0.66      3.06 o 
  -3   9   4       90.95       71.48      7.43 o 
  -2   9   4       75.81       74.20      6.40 o 
  -1   9   4       56.31       44.48      6.83 o 
   0   9   4        0.56        0.68      0.68 o 
   1   9   4      269.91      266.10     11.20 o 
   2   9   4     2595.47     2686.91     33.78 o 
   3   9   4       13.79       17.16      6.97 o 
   4   9   4        2.20        3.05      4.06 o 
   5   9   4       17.07       16.13      6.03 o 
   6   9   4      117.24      111.48      8.08 o 
   7   9   4        5.56        4.65      5.13 o 
  -4  10   4      333.09      321.94     22.91 o 
  -3  10   4        1.56        3.32      3.37 o 
  -2  10   4      124.92      120.80      8.83 o 
  -1  10   4      421.25      438.89     32.04 o 
   0  10   4      611.83      622.66     25.00 o 
   1  10   4      253.06      252.81     16.73 o 
   2  10   4     1293.05     1362.50     62.87 o 
   3  10   4      622.88      657.97     33.33 o 
   4  10   4      516.39      498.92     29.80 o 
   5  10   4      493.67      489.09     16.65 o 
   6  10   4        4.47        4.71      4.28 o 
   7  10   4      170.39      169.72     14.18 o 
  -3  11   4      577.03      600.86     55.04 o 
  -2  11   4       58.78       46.35      7.55 o 
  -1  11   4      194.76      198.48     19.51 o 
   0  11   4       39.90       44.85      8.79 o 
   1  11   4      290.39      292.66     12.36 o 
   2  11   4        3.50        5.58      4.81 o 
   3  11   4       44.64       40.17      7.59 o 
   4  11   4      595.38      602.44     20.27 o 
   5  11   4       17.45       16.68      7.34 o 
   6  11   4       67.31       72.27      7.68 o 
   7  11   4       52.99       58.06     18.31 o 
  -2  12   4      609.21      656.54     64.87 o 
  -1  12   4       30.71       24.01     23.05 o 
   0  12   4        3.44       10.84      8.40 o 
   1  12   4        9.69       15.46     13.39 o 
   2  12   4       32.23       32.99      5.68 o 
   3  12   4      416.41      413.70     17.14 o 
   4  12   4      440.72      442.54     47.44 o 
   5  12   4       21.09       22.21     11.03 o 
   6  12   4       13.64       10.67      7.81 o 
   0  13   4        2.75        0.90      5.83 o 
   1  13   4       35.61       37.81     20.77 o 
   2  13   4       79.72       71.87     13.34 o 
   3  13   4       68.42       54.14      8.36 o 
   4  13   4       82.71       78.25      9.77 o 
   5  13   4       79.11       71.92      8.79 o 
   2  14   4      155.05      154.58     18.81 o 
   3  14   4      100.28      110.70     15.67 o 
  -5  -9   5       93.53      122.29     18.74 o 
  -4  -9   5       63.22       70.54      9.87 o 
  -3  -9   5      179.62      166.60     14.46 o 
  -2  -9   5      143.69      169.44     22.18 o 
  -1  -9   5       49.57       48.84      7.57 o 
  -6  -8   5      160.04      157.46     21.22 o 
  -5  -8   5       45.54       34.98     33.58 o 
  -4  -8   5        3.99        7.14      8.68 o 
  -3  -8   5       20.93       23.01     17.11 o 
  -2  -8   5       14.46       13.48     11.08 o 
  -1  -8   5      357.93      362.26     18.45 o 
   0  -8   5       80.23       81.03     20.46 o 
  -6  -7   5        0.58        6.01      5.57 o 
  -5  -7   5      358.95      377.59     57.16 o 
  -4  -7   5       19.91       16.45      9.05 o 
  -3  -7   5      128.25      114.05     11.15 o 
  -2  -7   5      465.91      429.73     16.85 o 
  -1  -7   5        1.35        1.76      4.29 o 
   0  -7   5        4.86        4.08      4.13 o 
   1  -7   5      130.75      108.50     18.68 o 
  -7  -6   5      122.84      108.48     17.26 o 
  -6  -6   5       38.49       36.85     21.13 o 
  -5  -6   5      108.71      103.84     11.54 o 
  -4  -6   5      174.39      162.57     15.69 o 
  -3  -6   5      162.72      131.84     10.11 o 
  -2  -6   5      230.31      238.32     18.27 o 
  -1  -6   5        7.58        9.08      6.17 o 
   0  -6   5        0.61        4.47      6.33 o 
   1  -6   5       13.35        6.59      9.43 o 
   2  -6   5       12.24       10.58     10.98 o 
   4  -6   5      556.99      554.38     56.22 o 
  -7  -5   5      365.67      381.34     41.82 o 
  -6  -5   5       32.52       27.25     20.72 o 
  -5  -5   5      935.74      927.52     30.41 o 
  -4  -5   5      221.53      234.89     19.12 o 
  -3  -5   5       51.65       41.95      6.62 o 
  -2  -5   5      395.66      395.97     23.49 o 
  -1  -5   5      105.68      124.64     11.97 o 
   0  -5   5     1438.29     1462.01     74.33 o 
   1  -5   5       60.71       70.23     10.17 o 
   2  -5   5      462.29      494.29     54.61 o 
   3  -5   5       86.14       88.96      6.06 o 
   4  -5   5      260.78      252.83     14.70 o 
  -7  -4   5       42.37       31.00     32.19 o 
  -6  -4   5        7.33       20.40     22.14 o 
  -5  -4   5      211.97      235.72     28.48 o 
  -4  -4   5      398.45      422.91     32.26 o 
  -3  -4   5        9.43       10.06      7.48 o 
  -2  -4   5     1312.43     1319.59     37.45 o 
  -1  -4   5       51.85       41.91      5.20 o 
   0  -4   5      386.77      407.17     21.97 o 
   1  -4   5      135.95      122.41     11.56 o 
   2  -4   5      157.43      153.15     18.09 o 
   3  -4   5      148.57      154.93     10.42 o 
   4  -4   5       41.19       32.01     13.39 o 
   5  -4   5        2.40        4.37      7.66 o 
  -7  -3   5      247.22      221.37     26.84 o 
  -6  -3   5       90.01       97.85     14.27 o 
  -5  -3   5      177.08      180.51     20.47 o 
  -4  -3   5       22.84       24.26     25.24 o 
  -3  -3   5      136.99      133.40     11.27 o 
  -2  -3   5      215.94      218.20     18.10 o 
  -1  -3   5     1893.65     1869.15     51.38 o 
   0  -3   5     1652.46     1581.86     64.66 o 
   1  -3   5       49.27       48.87      5.27 o 
   2  -3   5     2473.20     2500.03     85.12 o 
   3  -3   5      288.06      276.37     18.46 o 
   4  -3   5      104.10      105.59     11.95 o 
   5  -3   5        0.62        1.77      4.54 o 
   6  -3   5        2.17       -0.16      7.70 o 
  -8  -2   5       39.94       28.14     13.38 o 
  -7  -2   5      705.91      683.23     61.33 o 
  -6  -2   5      731.97      719.49     33.66 o 
  -5  -2   5       99.94      101.01     13.07 o 
  -4  -2   5      363.37      358.66     21.41 o 
  -3  -2   5       21.70       17.89      8.71 o 
  -2  -2   5      342.89      350.33     15.77 o 
  -1  -2   5      259.78      308.34     13.58 o 
   0  -2   5       95.03      108.24      6.37 o 
   1  -2   5     1356.62     1603.66     27.27 o 
   2  -2   5      131.81      132.09      5.17 o 
   3  -2   5      114.15      115.39      6.16 o 
   4  -2   5      547.19      548.53     24.76 o 
   5  -2   5      351.72      338.66     21.65 o 
   6  -2   5      196.30      181.66     13.86 o 
  -8  -1   5        8.57       12.49      9.38 o 
  -7  -1   5        6.98       14.02     12.28 o 
  -6  -1   5     1696.47     1791.90     37.95 o 
  -5  -1   5     1147.52     1176.45     62.62 o 
  -4  -1   5       27.45       34.54     13.19 o 
  -3  -1   5       89.66       71.62     10.69 o 
  -1  -1   5      256.54      319.94     13.63 o 
   0  -1   5     4398.33     4760.00    117.30 o 
   1  -1   5      583.62      604.20     11.88 o 
   2  -1   5      341.61      301.17      6.46 o 
   3  -1   5       41.07       46.22      3.92 o 
   4  -1   5     1084.66     1128.14     36.23 o 
   5  -1   5       78.82       73.98     13.22 o 
   6  -1   5       80.39       89.57     13.76 o 
  -7   0   5        0.21        6.65      7.30 o 
  -6   0   5       24.52       18.28      6.35 o 
  -5   0   5      509.67      554.44     48.44 o 
  -4   0   5     1450.67     1449.63     60.69 o 
  -3   0   5        5.71        2.15      5.40 o 
  -2   0   5      476.72      446.26     13.34 o 
   0   0   5     1359.39     1475.73     25.60 o 
   1   0   5      627.74      655.01     17.77 o 
   2   0   5      216.61      249.07     11.00 o 
   3   0   5      168.71      179.37      8.72 o 
   4   0   5      243.51      257.01     14.75 o 
   5   0   5      263.15      249.24     15.77 o 
   6   0   5     1910.41     1972.38     54.53 o 
   7   0   5      139.88      137.54     16.56 o 
  -7   1   5      134.67      129.16     10.04 o 
  -6   1   5        1.02        4.55      3.61 o 
  -5   1   5       25.13       30.74     11.47 o 
  -4   1   5      542.07      545.21     25.68 o 
  -3   1   5       87.17       72.41     16.61 o 
  -2   1   5       64.23       80.76      7.96 o 
  -1   1   5       96.54      110.80      9.64 o 
   0   1   5      786.28      824.61     13.50 o 
   1   1   5     2423.50     2452.31     35.65 o 
   2   1   5     4503.15     4506.96    177.30 o 
   3   1   5       48.96       58.21      4.33 o 
   4   1   5       50.83       47.62      9.28 o 
   5   1   5       16.21        9.61      9.46 o 
   6   1   5       41.85       31.76     15.22 o 
   7   1   5       78.49       75.24     11.49 o 
  -7   2   5        8.63        8.47      6.12 o 
  -6   2   5      180.65      178.11     11.48 o 
  -5   2   5       21.73       21.34      8.50 o 
  -4   2   5        1.43        3.21      3.71 o 
  -3   2   5       13.59       13.03      7.58 o 
  -2   2   5      289.31      309.28     12.72 o 
  -1   2   5        2.20        4.04      1.91 o 
   0   2   5     1867.52     1725.44     20.19 o 
   1   2   5      661.72      588.45     31.09 o 
   2   2   5      296.56      275.63     18.42 o 
   3   2   5     1610.61     1495.34     22.52 o 
   4   2   5       17.68       12.90      8.84 o 
   5   2   5      248.31      272.79     24.65 o 
   6   2   5       82.63       73.16      8.11 o 
   7   2   5       92.19       82.59     11.62 o 
  -7   3   5       84.30       82.00      6.45 o 
  -6   3   5      681.47      670.86     39.60 o 
  -5   3   5       13.81       11.12      9.20 o 
  -4   3   5        0.85        2.61      2.39 o 
  -3   3   5      340.65      333.49     21.50 o 
  -2   3   5      210.83      294.26     20.66 o 
  -1   3   5      192.60      249.35     13.81 o 
   0   3   5      307.23      307.73      9.28 o 
   1   3   5       54.43       58.29      4.05 o 
   2   3   5     2310.09     2273.71     73.88 o 
   3   3   5      244.64      260.71      8.77 o 
   4   3   5      857.94      885.98     42.01 o 
   5   3   5      124.76      126.16     16.57 o 
   6   3   5      106.88      119.93     16.89 o 
   7   3   5       14.73       21.44     13.29 o 
   8   3   5        3.37       -0.51      6.69 o 
  -7   4   5        1.59        5.27      8.43 o 
  -6   4   5        7.68        4.88      3.96 o 
  -5   4   5      746.86      762.48     30.15 o 
  -4   4   5      690.83      660.61     20.68 o 
  -3   4   5      202.97      211.76      8.56 o 
  -2   4   5       31.01       26.72     18.06 o 
  -1   4   5       94.28       85.85      3.83 o 
   0   4   5     2840.55     2894.76     33.29 o 
   1   4   5     1079.26     1172.94     39.48 o 
   2   4   5      442.54      462.88     18.38 o 
   3   4   5        0.54        1.53      2.16 o 
   4   4   5       15.47       18.18      3.99 o 
   5   4   5      703.07      743.05     24.01 o 
   6   4   5       35.16       23.93      8.21 o 
   7   4   5      131.09      138.32     12.14 o 
   8   4   5        7.39        2.75      5.96 o 
  -6   5   5      293.10      304.20     12.86 o 
  -5   5   5        1.59        2.42      2.54 o 
  -4   5   5     1139.62     1131.63     37.02 o 
  -3   5   5      487.29      518.21     16.14 o 
  -2   5   5        9.14        9.16      3.63 o 
  -1   5   5      652.89      689.67     12.10 o 
   0   5   5       24.59       34.47      2.80 o 
   1   5   5      133.78      127.12      6.55 o 
   2   5   5     1407.99     1396.93     73.77 o 
   3   5   5      173.24      182.51      9.83 o 
   4   5   5        7.31       10.17      3.57 o 
   5   5   5      138.40      149.59     11.05 o 
   6   5   5      374.39      387.98     33.75 o 
   7   5   5      232.81      234.18     18.77 o 
   8   5   5        3.86        3.15      6.02 o 
  -6   6   5        1.45        0.74      2.42 o 
  -5   6   5      137.65      132.87      7.63 o 
  -4   6   5      116.77      108.16      7.48 o 
  -3   6   5        7.21        7.31      2.31 o 
  -2   6   5      669.42      668.63     25.95 o 
  -1   6   5      539.33      529.10     12.33 o 
   0   6   5      145.65      181.87      8.86 o 
   1   6   5     1545.63     1600.96     60.81 o 
   2   6   5      958.68      843.06     48.03 o 
   3   6   5      156.93      128.59      9.73 o 
   4   6   5      268.51      287.21      9.19 o 
   5   6   5       25.26       30.82      4.55 o 
   6   6   5       98.32       85.57      7.17 o 
   7   6   5      557.25      599.11     35.30 o 
   8   6   5      251.48      250.32     25.42 o 
  -6   7   5       85.25       93.67      8.99 o 
  -5   7   5        2.72        1.75      2.77 o 
  -4   7   5       21.05       20.29      9.07 o 
  -3   7   5      205.52      215.27     12.22 o 
  -2   7   5        0.00        1.04      1.18 o 
  -1   7   5      466.78      489.01     16.53 o 
   0   7   5       27.14       26.90      2.74 o 
   1   7   5     1437.65     1424.19     58.66 o 
   2   7   5      201.95      191.71     12.67 o 
   3   7   5       98.89       80.10      4.94 o 
   4   7   5      577.63      562.94     14.42 o 
   5   7   5      325.90      319.34     17.09 o 
   6   7   5        2.75        3.41      1.93 o 
   7   7   5       19.05       12.40      8.76 o 
   8   7   5        0.94        5.03      5.19 o 
  -5   8   5      179.10      166.34     13.45 o 
  -4   8   5       14.37       16.68     10.77 o 
  -3   8   5      720.00      770.82     37.45 o 
  -2   8   5       70.20       63.32      6.18 o 
  -1   8   5       18.45       19.25     17.76 o 
   0   8   5      119.05      127.88      4.83 o 
   1   8   5       15.75       15.96      6.24 o 
   2   8   5       34.84       33.43      4.32 o 
   3   8   5     1138.55     1114.64     51.68 o 
   4   8   5       48.26       61.74     12.78 o 
   5   8   5     1202.77     1218.67     49.14 o 
   6   8   5      302.41      310.71     11.64 o 
   7   8   5      176.13      201.17     33.86 o 
   8   8   5        7.48        7.69     10.55 o 
  -4   9   5      226.04      242.26     10.57 o 
  -3   9   5      108.08      101.69      8.11 o 
  -2   9   5        0.62        1.73      3.97 o 
  -1   9   5     1314.36     1380.90     89.58 o 
   0   9   5      244.30      241.49     10.08 o 
   1   9   5      814.28      803.20     24.76 o 
   2   9   5      256.20      248.92     13.70 o 
   3   9   5       93.17       96.12      9.20 o 
   4   9   5       33.02       41.20     13.11 o 
   5   9   5        9.15        5.84     13.32 o 
   6   9   5       19.43       19.04     12.77 o 
   7   9   5       44.91       35.75      6.90 o 
  -4  10   5       68.81       70.56      7.56 o 
  -3  10   5      157.31      191.41     21.46 o 
  -2  10   5      221.59      214.66     20.72 o 
  -1  10   5       32.44       34.16     19.77 o 
   0  10   5       68.89       65.50      6.58 o 
   1  10   5        7.33       11.12      4.18 o 
   2  10   5       72.65       69.00      8.19 o 
   3  10   5      102.07      102.01      6.99 o 
   4  10   5      593.87      592.54     33.52 o 
   5  10   5       79.97       77.84      9.43 o 
   6  10   5      191.29      176.67     13.30 o 
   7  10   5       49.09       51.32      6.58 o 
  -3  11   5       16.81       24.25      5.29 o 
  -2  11   5        5.67        7.18      7.87 o 
  -1  11   5      151.19      163.45     13.01 o 
   0  11   5       23.16       21.46     21.45 o 
   1  11   5      291.70      292.67     17.80 o 
   2  11   5      293.06      282.77     16.63 o 
   3  11   5      258.34      255.87     12.12 o 
   4  11   5       40.51       33.88     16.47 o 
   5  11   5        3.62        1.76      2.05 o 
   6  11   5       31.69       32.59      6.87 o 
   7  11   5       10.74        6.46      6.20 o 
  -2  12   5      188.03      164.00     17.87 o 
  -1  12   5        0.00        2.47      3.32 o 
   0  12   5       17.26       10.76     11.01 o 
   1  12   5       14.01        9.97     11.13 o 
   2  12   5        0.34        2.21      3.20 o 
   3  12   5      367.10      373.95     16.87 o 
   4  12   5      253.28      264.64     15.80 o 
   5  12   5       53.42       60.71     23.33 o 
   6  12   5       34.40       26.43     18.93 o 
  -1  13   5       38.34       45.74      7.30 o 
   0  13   5      106.20      112.48     11.88 o 
   1  13   5        5.88       12.01      8.39 o 
   2  13   5        0.07        0.38      4.48 o 
   3  13   5       77.31       87.47      8.70 o 
   4  13   5       65.42       64.40      7.35 o 
   5  13   5        1.87        6.21      4.90 o 
   1  14   5      131.90      123.05     19.38 o 
   2  14   5       80.39       68.75     11.45 o 
   3  14   5      134.44      127.95     16.52 o 
   4  14   5        3.56        0.88      3.26 o 
  -3  -9   6       26.00       16.31     13.88 o 
  -2  -9   6        9.66        7.44      7.78 o 
  -1  -9   6       12.65       13.94     10.55 o 
  -5  -8   6       84.05       96.52     22.81 o 
  -4  -8   6      368.17      344.28     34.91 o 
  -3  -8   6       11.58        6.68      5.64 o 
  -2  -8   6        1.14        4.66      5.64 o 
  -1  -8   6       34.10       18.64     14.25 o 
   0  -8   6        2.50        1.49      4.52 o 
  -6  -7   6       26.24       31.73     22.27 o 
  -5  -7   6        3.45        5.42     10.36 o 
  -4  -7   6       20.74       12.99      9.10 o 
  -3  -7   6      187.16      176.10     13.77 o 
  -2  -7   6     1009.89      976.61     39.49 o 
  -1  -7   6      250.36      243.60     24.43 o 
   0  -7   6        0.05        1.49      5.50 o 
   1  -7   6      368.85      329.30     25.76 o 
  -6  -6   6       17.73       14.88     10.55 o 
  -5  -6   6       71.58       90.28     13.27 o 
  -4  -6   6        9.44        7.49      6.87 o 
  -3  -6   6       14.41       18.61     10.99 o 
  -2  -6   6      961.67      984.46     23.91 o 
   0  -6   6        4.51        3.81      8.22 o 
   1  -6   6      182.73      162.34     15.60 o 
   2  -6   6      181.81      165.41     26.08 o 
  -7  -5   6        0.02       -0.51      8.35 o 
  -6  -5   6       30.88       33.11     20.89 o 
  -5  -5   6      483.19      474.48     42.19 o 
  -4  -5   6       14.84       12.61     10.79 o 
  -3  -5   6       20.56       20.93     12.65 o 
  -2  -5   6       23.93       20.38     13.78 o 
  -1  -5   6     1453.27     1470.74     81.78 o 
   0  -5   6     1724.18     1788.37     99.24 o 
   1  -5   6     1032.58     1068.41     71.62 o 
   2  -5   6      189.63      246.73     26.79 o 
   3  -5   6      122.59      121.81     12.27 o 
   4  -5   6      112.50      118.23     14.68 o 
  -7  -4   6       33.89       35.15     25.94 o 
  -6  -4   6       34.90       40.76     33.05 o 
  -5  -4   6      221.15      214.50     16.04 o 
  -4  -4   6      710.85      792.19     48.02 o 
  -3  -4   6     1592.30     1628.17    104.35 o 
  -2  -4   6       25.21       31.58      6.64 o 
  -1  -4   6      139.91      173.91     21.22 o 
   0  -4   6      512.58      542.97     29.70 o 
   1  -4   6      320.01      400.44     30.69 o 
   2  -4   6       37.96       48.37     16.42 o 
   3  -4   6      352.80      359.83     22.37 o 
   4  -4   6       37.37       34.67      4.17 o 
   5  -4   6      251.17      271.99     28.42 o 
  -7  -3   6       78.18       59.87      9.32 o 
  -6  -3   6      199.81      206.59     17.54 o 
  -5  -3   6      144.23      112.72     14.10 o 
  -4  -3   6        2.24        2.60      7.93 o 
  -3  -3   6      688.89      670.34     36.26 o 
  -2  -3   6       48.08       50.09      7.01 o 
  -1  -3   6     1040.81     1114.94     25.70 o 
   0  -3   6      237.88      233.19      7.95 o 
   1  -3   6      204.92      194.02     13.23 o 
   2  -3   6      543.24      592.46     43.40 o 
   3  -3   6     1023.02     1031.85     48.44 o 
   4  -3   6       23.34       16.40     10.08 o 
   5  -3   6       47.94       44.47      6.58 o 
  -7  -2   6        2.74        4.56      8.01 o 
  -6  -2   6        2.63        8.87     12.40 o 
  -5  -2   6        8.14       11.27      9.62 o 
  -4  -2   6      350.44      370.96     26.39 o 
  -3  -2   6      363.41      338.19     16.06 o 
  -2  -2   6      200.25      170.96     15.63 o 
   0  -2   6      226.30      219.60     11.42 o 
   1  -2   6       32.26       36.88      5.41 o 
   2  -2   6      776.92      823.19     32.55 o 
   3  -2   6        1.39        2.25      3.79 o 
   4  -2   6       65.11       66.47      7.17 o 
   5  -2   6      404.00      393.74     41.88 o 
   6  -2   6       16.11       11.35      8.40 o 
  -7  -1   6        1.64        0.45      7.52 o 
  -6  -1   6      230.73      222.80     24.42 o 
  -5  -1   6       68.65       73.95     13.06 o 
  -4  -1   6        2.79       11.39      9.78 o 
  -3  -1   6       38.78       49.14     20.24 o 
  -2  -1   6      184.76      235.78     10.99 o 
  -1  -1   6       95.63       96.67     14.28 o 
   0  -1   6      258.69      327.02     14.19 o 
   1  -1   6     1733.06     1689.69     79.99 o 
   2  -1   6        0.56        1.48      1.72 o 
   3  -1   6      142.73      140.66      7.14 o 
   4  -1   6      768.15      732.38     25.80 o 
   5  -1   6       19.96       22.67     10.53 o 
   6  -1   6       37.29       22.66     15.65 o 
  -7   0   6       49.10       52.19     14.52 o 
  -6   0   6       56.83       46.17      8.26 o 
  -5   0   6        0.40        2.77     13.91 o 
  -4   0   6       45.99       50.78     13.40 o 
  -3   0   6       64.93       61.99      6.86 o 
  -2   0   6        1.06        0.09      3.59 o 
  -1   0   6      277.65      452.59     17.88 o 
   0   0   6      660.20      670.95     22.05 o 
   1   0   6      207.02      223.78     20.78 o 
   2   0   6      245.40      220.51     11.78 o 
   3   0   6      224.52      204.85     12.18 o 
   4   0   6      322.87      336.43     14.37 o 
   5   0   6      137.20      142.56     15.17 o 
   6   0   6        8.60        6.56      6.02 o 
  -7   1   6        1.80        1.65      4.92 o 
  -6   1   6       20.21       14.94     11.32 o 
  -5   1   6       61.92       65.48     14.16 o 
  -4   1   6      141.66      121.00     10.59 o 
  -3   1   6      640.94      666.29     64.86 o 
  -2   1   6      456.71      451.55     11.62 o 
  -1   1   6      818.16      849.45     20.87 o 
   0   1   6      347.45      389.81     18.25 o 
   1   1   6     2316.14     2166.99     61.78 o 
   2   1   6      244.74      266.15     27.47 o 
   3   1   6     1007.17     1012.13     33.45 o 
   4   1   6        0.13        0.50      1.28 o 
   5   1   6      334.68      322.73     19.49 o 
   6   1   6        8.72       12.76      8.02 o 
   7   1   6       13.14       21.49      8.62 o 
  -7   2   6       14.15       10.53      6.46 o 
  -6   2   6        5.26        4.96      3.69 o 
  -5   2   6       84.63       72.98      7.29 o 
  -4   2   6       23.12       26.32     11.14 o 
  -3   2   6      713.95      699.17     45.05 o 
  -2   2   6     1534.75     1568.45     31.38 o 
  -1   2   6      129.08      137.44      8.95 o 
   0   2   6      301.63      289.52     21.06 o 
   1   2   6       72.71       92.01      7.32 o 
   2   2   6       13.98       18.73      6.06 o 
   3   2   6       53.33       65.56      6.48 o 
   4   2   6      179.25      167.91      6.58 o 
   5   2   6       11.60        9.35     11.99 o 
   6   2   6      466.99      448.96     29.45 o 
   7   2   6       56.52       57.83     10.26 o 
  -7   3   6      202.94      183.19     11.63 o 
  -6   3   6        1.65        3.12      3.69 o 
  -5   3   6       83.42       75.82      8.96 o 
  -4   3   6       19.13       15.93      5.99 o 
  -3   3   6      250.26      261.08     13.57 o 
  -2   3   6     2000.66     2158.13     45.53 o 
  -1   3   6     1532.27     1502.27     22.42 o 
   0   3   6       97.22       86.10      5.77 o 
   1   3   6      256.73      246.59     17.31 o 
   2   3   6      266.27      298.94     26.17 o 
   3   3   6        1.17        7.05      4.89 o 
   4   3   6      413.26      412.92      7.51 o 
   5   3   6      496.57      513.49     30.88 o 
   6   3   6       14.79       13.17      9.64 o 
   7   3   6        8.47        8.47      6.92 o 
  -7   4   6       47.15       51.24      7.29 o 
  -6   4   6      439.55      415.40     36.55 o 
  -5   4   6      101.81       98.68      6.45 o 
  -4   4   6        3.94        5.29      3.86 o 
  -3   4   6       10.74       13.27      8.43 o 
  -2   4   6       22.08       41.21      6.86 o 
  -1   4   6      105.66      129.09     19.57 o 
   0   4   6      800.12      785.67     36.47 o 
   1   4   6      774.46      688.26     64.16 o 
   2   4   6      639.83      589.66     45.12 o 
   3   4   6       80.14       72.31      5.59 o 
   4   4   6      907.01      866.42     28.34 o 
   5   4   6      244.34      259.18     28.80 o 
   6   4   6      165.81      154.64     11.45 o 
   7   4   6        4.82        5.66      6.97 o 
  -6   5   6       12.37        8.15      6.37 o 
  -5   5   6       34.25       43.62      6.10 o 
  -4   5   6      225.35      226.96      9.96 o 
  -3   5   6        9.54       10.01      3.38 o 
  -2   5   6      132.52      124.47      5.16 o 
  -1   5   6      234.63      255.71     12.50 o 
   0   5   6      357.82      414.61      8.99 o 
   1   5   6     1434.33     1477.80     77.73 o 
   2   5   6     1201.05     1300.70     51.78 o 
   3   5   6     1225.18     1143.13     38.42 o 
   4   5   6        0.56        1.02      1.96 o 
   5   5   6      493.22      484.07     28.89 o 
   6   5   6      908.00      959.79     40.98 o 
   7   5   6       18.06       12.44     11.42 o 
   8   5   6       45.89       58.24     11.77 o 
  -6   6   6       23.73       17.57     10.64 o 
  -5   6   6      272.07      295.40     14.11 o 
  -4   6   6      289.39      303.01     13.71 o 
  -3   6   6      519.68      517.14     17.79 o 
  -2   6   6       19.21       37.24     10.20 o 
  -1   6   6      991.86      991.62     30.40 o 
   0   6   6      635.67      745.19     13.18 o 
   1   6   6      205.93      217.12     14.10 o 
   2   6   6      356.02      357.58      9.91 o 
   3   6   6      293.67      304.67     17.62 o 
   4   6   6      690.84      672.08     42.23 o 
   5   6   6        4.34        5.30      3.87 o 
   6   6   6      538.68      553.19     25.08 o 
   7   6   6      268.40      280.52     72.51 o 
   8   6   6        2.60        1.43      8.66 o 
  -5   7   6       46.02       40.07      9.22 o 
  -4   7   6       25.52       19.10      4.48 o 
  -3   7   6      302.87      308.11     12.21 o 
  -2   7   6     1906.11     1911.45     46.39 o 
  -1   7   6     2238.24     2336.69    104.97 o 
   0   7   6     2533.15     2585.54     68.85 o 
   1   7   6      254.30      252.79      9.18 o 
   2   7   6       15.23       26.59      3.78 o 
   3   7   6      280.79      290.35     15.70 o 
   4   7   6       21.37       25.43      4.27 o 
   5   7   6        3.78        2.04      3.16 o 
   6   7   6       61.35       57.71     10.27 o 
   7   7   6      238.85      214.31     36.31 o 
   8   7   6      315.87      339.38     36.58 o 
  -5   8   6       15.81        9.66      7.86 o 
  -4   8   6       92.11       96.73      7.38 o 
  -3   8   6       91.23       89.06      7.14 o 
  -2   8   6      157.31      149.95      7.07 o 
  -1   8   6      152.20      162.15     10.17 o 
   0   8   6     2039.15     2109.99     40.94 o 
   1   8   6      113.96      110.09      8.96 o 
   2   8   6      410.34      412.48     12.49 o 
   3   8   6      264.89      263.60      8.85 o 
   4   8   6      155.19      154.93     13.52 o 
   5   8   6       29.76       23.95      4.69 o 
   6   8   6        9.77        9.90      5.37 o 
   7   8   6       54.73       42.30     34.88 o 
  -4   9   6       18.34       10.46     11.25 o 
  -3   9   6       58.14       50.60      5.36 o 
  -2   9   6      112.62      111.34      8.69 o 
  -1   9   6      268.53      264.53     13.05 o 
   0   9   6     2159.77     2137.07     60.77 o 
   1   9   6      297.56      300.63     12.86 o 
   2   9   6      113.48      104.96     10.54 o 
   3   9   6      463.96      476.46     20.70 o 
   4   9   6      253.28      265.17     15.93 o 
   5   9   6       56.90       64.28      7.01 o 
   6   9   6      668.15      662.23     26.47 o 
   7   9   6       68.27       58.73     49.64 o 
  -4  10   6      154.71      182.06     15.40 o 
  -3  10   6       17.97       26.61     12.80 o 
  -2  10   6       26.47       25.43     18.93 o 
  -1  10   6      184.03      189.86     16.07 o 
   0  10   6        0.48        0.42      2.33 o 
   1  10   6      475.20      466.65     24.19 o 
   2  10   6      357.71      346.31     18.66 o 
   3  10   6       85.64       89.07      6.81 o 
   4  10   6      395.49      400.29     21.44 o 
   5  10   6       13.99       14.61     15.81 o 
   6  10   6      166.02      176.82     20.64 o 
   7  10   6       12.51       13.06     17.94 o 
  -3  11   6        6.40        3.11      5.84 o 
  -2  11   6      145.81      163.76     27.25 o 
  -1  11   6      181.88      148.60     11.42 o 
   0  11   6      201.63      211.07     11.78 o 
   1  11   6       72.57       60.39      7.28 o 
   2  11   6      305.77      325.39     17.81 o 
   3  11   6      759.28      794.68     21.30 o 
   4  11   6      351.33      364.92     25.69 o 
   5  11   6        5.05        7.62      6.76 o 
   6  11   6       88.49       89.02      9.12 o 
   7  11   6      259.52      270.72     21.20 o 
  -2  12   6      211.71      186.90     23.88 o 
  -1  12   6      280.23      301.91     16.64 o 
   0  12   6       32.63       35.41      7.69 o 
   1  12   6      705.98      728.83     34.09 o 
   2  12   6      140.13      128.78      8.13 o 
   3  12   6       89.44       95.39      7.72 o 
   4  12   6      123.92      120.92      8.29 o 
   5  12   6      192.82      183.38      9.43 o 
   6  12   6       89.75       93.31     11.11 o 
  -1  13   6       10.02        7.02      8.89 o 
   0  13   6      530.01      604.80     51.19 o 
   1  13   6       63.59       66.99      8.53 o 
   2  13   6      501.10      532.50     77.46 o 
   3  13   6       42.52       39.17      7.78 o 
   4  13   6       35.06       33.84     18.06 o 
   5  13   6      153.12      151.86     12.81 o 
   1  14   6      181.58      201.23     22.42 o 
   2  14   6       51.40       61.57     10.08 o 
   3  14   6      187.94      197.35     23.08 o 
   4  14   6       36.57       31.53     21.60 o 
  -3  -8   7      268.38      265.95     26.93 o 
  -2  -8   7        6.49        2.92      4.14 o 
  -1  -8   7       74.89       79.46     17.76 o 
  -5  -7   7       15.23       13.84     11.61 o 
  -4  -7   7      632.26      593.06     49.96 o 
  -3  -7   7        4.64        2.46      7.13 o 
  -2  -7   7       12.56       11.19     12.92 o 
  -1  -7   7      146.15      119.35      8.94 o 
   0  -7   7      147.55      128.74     10.22 o 
   1  -7   7      275.38      246.58     28.29 o 
  -6  -6   7       44.87       30.43     21.04 o 
  -5  -6   7      271.93      269.93     19.78 o 
  -4  -6   7      262.49      226.92     36.49 o 
  -3  -6   7      642.78      684.19     32.71 o 
  -2  -6   7      312.08      331.02     19.92 o 
  -1  -6   7       14.24       21.04     17.08 o 
   0  -6   7      156.82      138.68     10.95 o 
   1  -6   7        4.49        6.33      5.10 o 
   2  -6   7       19.30       11.57     15.43 o 
  -6  -5   7       18.68       35.06     26.14 o 
  -5  -5   7        0.66        7.32     14.73 o 
  -4  -5   7      374.70      399.14     35.69 o 
  -3  -5   7        8.53        6.74      5.80 o 
  -2  -5   7     1468.95     1491.58     34.14 o 
   0  -5   7        7.90       10.64      8.96 o 
   1  -5   7        3.65        1.32      6.66 o 
   2  -5   7      141.09      132.05     41.44 o 
   3  -5   7        0.24       -0.01      6.52 o 
  -7  -4   7       20.54       25.89     15.20 o 
  -6  -4   7       48.93       58.73     14.66 o 
  -5  -4   7        0.69       19.31     15.15 o 
  -4  -4   7        4.57       12.24     12.85 o 
  -3  -4   7      875.52      880.00     59.27 o 
  -2  -4   7       25.20       21.81     11.01 o 
  -1  -4   7      280.15      252.72     18.16 o 
   0  -4   7      170.91      170.79     19.39 o 
   1  -4   7      482.20      451.84     32.94 o 
   2  -4   7      175.54      209.93     32.33 o 
   3  -4   7        8.71        6.95      9.54 o 
   4  -4   7       61.98       74.92      7.60 o 
  -7  -3   7       28.11       30.43     18.92 o 
  -6  -3   7      172.35      173.46     22.93 o 
  -5  -3   7       35.63       30.17     17.94 o 
  -4  -3   7      312.70      293.99     19.21 o 
  -3  -3   7       26.48       27.77     12.74 o 
  -2  -3   7        2.11        2.38      6.12 o 
  -1  -3   7        6.64        5.55      4.29 o 
   0  -3   7      295.17      301.52     13.40 o 
   1  -3   7       11.41       10.11     22.47 o 
   2  -3   7       83.29       94.77     25.40 o 
   3  -3   7      323.39      335.23     20.83 o 
   4  -3   7       70.65       65.27      6.82 o 
   5  -3   7      156.15      171.49     14.14 o 
  -7  -2   7       90.11      107.05     11.97 o 
  -6  -2   7       10.40        8.83     14.25 o 
  -5  -2   7      354.11      371.23     16.40 o 
  -4  -2   7      401.52      396.94     26.97 o 
  -3  -2   7        4.43        3.09      6.28 o 
  -2  -2   7      660.96      708.70     30.55 o 
  -1  -2   7       95.50       93.75      8.08 o 
   0  -2   7      330.22      319.65     32.90 o 
   1  -2   7      207.01      214.64     12.73 o 
   2  -2   7       83.58       95.15     53.60 o 
   3  -2   7       85.72       67.40      6.21 o 
   4  -2   7      626.35      701.91     23.23 o 
   5  -2   7        2.10        2.52      2.77 o 
  -7  -1   7      317.78      278.89     22.68 o 
  -6  -1   7       92.18      107.18     13.56 o 
  -5  -1   7       27.36       36.97      6.69 o 
  -4  -1   7      133.70      147.03     18.95 o 
  -3  -1   7      191.84      188.05     16.83 o 
  -2  -1   7     2773.53     2768.24     42.85 o 
  -1  -1   7       37.59       32.64      5.94 o 
   0  -1   7        2.97        5.18      2.25 o 
   1  -1   7       12.34       19.30      7.77 o 
   2  -1   7      398.38      398.71     16.22 o 
   3  -1   7        3.25        4.80      3.74 o 
   4  -1   7      154.85      138.28      7.20 o 
   5  -1   7        1.51        1.76      3.69 o 
   6  -1   7      104.25       93.49      9.64 o 
  -7   0   7       91.73       79.49      9.59 o 
  -6   0   7        1.60        6.64      5.89 o 
  -5   0   7      132.25      140.41     13.63 o 
  -4   0   7      203.29      174.64     14.56 o 
  -3   0   7      425.28      438.89     28.11 o 
  -2   0   7      360.58      373.70     22.71 o 
  -1   0   7     1773.85     1718.33    108.42 o 
   0   0   7     1022.45     1056.62     32.58 o 
   1   0   7        0.34        2.60      5.92 o 
   2   0   7      323.06      327.58     10.18 o 
   3   0   7        6.78        5.41      3.02 o 
   4   0   7       86.40       81.58      6.31 o 
   5   0   7       37.13       43.08      7.91 o 
   6   0   7        2.39        3.73      6.47 o 
  -7   1   7      357.50      327.06     22.25 o 
  -6   1   7        0.62        4.36     10.56 o 
  -5   1   7      164.64      170.25     12.32 o 
  -4   1   7       79.72       75.45      9.34 o 
  -3   1   7        8.32        7.50     14.79 o 
  -2   1   7      869.02      814.83     37.03 o 
  -1   1   7       44.18       52.16      4.88 o 
   0   1   7     1796.81     1749.06     91.05 o 
   1   1   7       33.36       24.31     51.91 o 
   2   1   7       19.58       15.13      7.44 o 
   3   1   7      121.40      110.04      5.69 o 
   4   1   7        0.35        1.23      1.61 o 
   5   1   7       21.05       17.35      9.11 o 
   6   1   7        9.15       10.04      5.03 o 
  -7   2   7        2.15        1.83      3.85 o 
  -6   2   7      396.60      414.86     18.50 o 
  -5   2   7      260.68      244.46     13.42 o 
  -4   2   7      437.39      476.19     25.28 o 
  -3   2   7        3.25        2.48      2.59 o 
  -2   2   7      356.10      368.60     13.69 o 
  -1   2   7      467.12      460.83      9.28 o 
   0   2   7      241.57      267.62     16.89 o 
   1   2   7      518.74      522.78     56.39 o 
   2   2   7       16.54       13.73      7.18 o 
   3   2   7      732.14      732.70     12.42 o 
   4   2   7      354.42      349.96     16.48 o 
   5   2   7        9.55        7.15      6.39 o 
   6   2   7      113.87      115.96     16.15 o 
   7   2   7      138.51      130.93     13.00 o 
  -7   3   7      288.13      297.15     22.15 o 
  -6   3   7       19.61       17.72      8.75 o 
  -5   3   7      226.03      231.42     12.20 o 
  -4   3   7        1.25        1.56      2.21 o 
  -3   3   7      234.45      221.53      7.37 o 
  -2   3   7        8.94       14.82      9.06 o 
  -1   3   7      193.37      219.32     18.97 o 
   0   3   7       84.41       85.05      6.00 o 
   1   3   7       13.19       22.97      2.34 o 
   2   3   7      241.65      226.54     15.21 o 
   3   3   7      151.33      137.17      7.99 o 
   4   3   7       28.97       27.78      2.60 o 
   5   3   7      323.62      343.71     21.52 o 
   6   3   7      119.71       92.32     11.64 o 
   7   3   7      338.43      317.45     29.04 o 
  -6   4   7      626.41      593.00     41.23 o 
  -5   4   7      106.68      116.60      9.59 o 
  -4   4   7      522.88      507.45     20.23 o 
  -3   4   7       85.94       81.91      4.74 o 
  -2   4   7     1755.80     1575.57     60.29 o 
  -1   4   7      253.03      252.17     13.85 o 
   0   4   7      332.36      394.35      9.58 o 
   1   4   7      330.57      348.14      8.65 o 
   2   4   7      121.34      111.72      9.37 o 
   3   4   7       84.84       83.63      6.71 o 
   4   4   7       85.63       86.65      6.60 o 
   5   4   7      352.64      354.10     22.84 o 
   6   4   7       86.55       99.72     24.14 o 
   7   4   7        0.81        6.21      7.41 o 
  -6   5   7       17.00       16.33     10.97 o 
  -5   5   7       63.01       58.39      6.34 o 
  -4   5   7      405.43      409.19     15.60 o 
  -3   5   7      448.18      473.19     19.30 o 
  -2   5   7      196.36      192.45     13.34 o 
  -1   5   7       64.56       57.37      4.81 o 
   0   5   7     1473.15     1292.28     71.99 o 
   1   5   7        0.05        1.52      1.31 o 
   2   5   7      333.06      357.12     11.72 o 
   3   5   7       57.09       57.73      4.17 o 
   4   5   7      115.20      117.48      7.25 o 
   5   5   7       42.26       34.37      4.18 o 
   6   5   7      449.90      424.72     31.21 o 
   7   5   7        0.88        4.47      9.71 o 
  -6   6   7        2.53        2.04      4.26 o 
  -5   6   7       36.85       33.13      5.99 o 
  -4   6   7       90.14       78.22      4.97 o 
  -3   6   7       49.00       52.12      4.49 o 
  -2   6   7       36.10       32.95      3.34 o 
  -1   6   7     1270.21     1189.09     60.94 o 
   0   6   7       80.02       77.89      7.94 o 
   1   6   7       93.92       64.45      4.87 o 
   2   6   7      162.18      186.11     12.70 o 
   3   6   7     1013.05      996.50     16.76 o 
   4   6   7       40.07       42.36      7.50 o 
   5   6   7      256.99      276.78     14.15 o 
   6   6   7        0.09        3.13      5.94 o 
   7   6   7       74.98       71.29     14.14 o 
  -5   7   7      492.96      505.93     19.02 o 
  -4   7   7      359.03      374.78     23.78 o 
  -3   7   7      124.21      133.91      7.67 o 
  -2   7   7       38.48       32.28      3.72 o 
  -1   7   7      168.71      178.53      5.89 o 
   0   7   7      658.58      735.31     35.16 o 
   1   7   7       10.49       12.61      5.05 o 
   2   7   7       52.53       51.91      4.26 o 
   3   7   7       14.44       17.70      7.22 o 
   4   7   7      129.68      130.30     11.69 o 
   5   7   7      775.72      792.22     39.95 o 
   6   7   7       78.14       88.03     12.85 o 
   7   7   7        4.66       14.67     14.82 o 
  -5   8   7       13.68        9.07      7.55 o 
  -4   8   7      177.36      186.45     20.74 o 
  -3   8   7       40.37       40.21      5.79 o 
  -2   8   7      864.00      905.73     30.08 o 
  -1   8   7       16.08       14.13      3.65 o 
   0   8   7       37.33       33.86      3.10 o 
   1   8   7      241.25      234.17      8.55 o 
   2   8   7       20.46       28.18     11.55 o 
   3   8   7      253.49      268.40     21.28 o 
   4   8   7       18.90       16.27      9.42 o 
   5   8   7      390.03      416.09     23.37 o 
   6   8   7       45.27       42.67      5.20 o 
   7   8   7       37.07       34.49     18.33 o 
  -4   9   7       16.03        9.36      6.35 o 
  -3   9   7       63.31       69.74      6.05 o 
  -2   9   7      382.36      367.96     11.45 o 
  -1   9   7     2370.43     2331.50     39.08 o 
   0   9   7      302.42      282.71     14.53 o 
   1   9   7       84.57       79.57      6.46 o 
   2   9   7       27.25       29.86     15.13 o 
   3   9   7       55.79       59.05      7.73 o 
   4   9   7        0.29        2.64      2.71 o 
   5   9   7      122.27      118.37      8.70 o 
   6   9   7        0.51        1.30      1.80 o 
   7   9   7      573.95      620.49     64.73 o 
  -4  10   7      115.51      104.54     10.55 o 
  -3  10   7       15.44       15.54     10.26 o 
  -2  10   7      306.24      284.64     31.65 o 
  -1  10   7      136.61      129.89      9.80 o 
   0  10   7     1428.38     1377.58     62.83 o 
   1  10   7      500.55      487.12     24.34 o 
   2  10   7      566.34      527.09     25.18 o 
   3  10   7       82.53       89.28      7.16 o 
   4  10   7       72.22       78.83      7.50 o 
   5  10   7       86.95       85.85     15.30 o 
   6  10   7       12.92        8.12      6.05 o 
   7  10   7       55.02       41.13     28.87 o 
  -3  11   7       44.19       53.85      8.13 o 
  -2  11   7       77.08       91.98     10.09 o 
  -1  11   7       42.31       46.63      6.82 o 
   0  11   7        0.04        1.11      7.01 o 
   1  11   7       87.04       91.94     11.08 o 
   2  11   7      304.94      311.02     10.94 o 
   3  11   7       78.42       79.47      6.75 o 
   4  11   7       94.07       84.16      8.18 o 
   5  11   7        4.29        6.48      4.41 o 
   6  11   7      671.45      674.77     16.28 o 
  -2  12   7        9.37        6.12      8.99 o 
  -1  12   7        0.05       -0.02      7.17 o 
   0  12   7        0.10        1.21      3.82 o 
   1  12   7        0.03        0.09      2.22 o 
   2  12   7        0.85        1.93      2.22 o 
   3  12   7       42.63       42.59      6.67 o 
   4  12   7       13.11        9.37      7.29 o 
   5  12   7      658.12      678.34     20.43 o 
   6  12   7       27.20       23.27      5.61 o 
  -1  13   7      176.15      203.22     29.60 o 
   0  13   7       22.64       16.72     17.74 o 
   1  13   7       64.08       54.15      8.06 o 
   2  13   7       51.86       44.91     28.19 o 
   3  13   7       82.65       81.28      7.54 o 
   4  13   7        6.08        1.29      4.70 o 
   5  13   7      107.21       96.74     11.91 o 
   1  14   7        1.29        9.09      8.26 o 
   2  14   7       51.67       37.73     28.27 o 
   3  14   7        7.65       11.09     13.10 o 
   4  14   7        9.05        4.07      5.11 o 
  -3  -7   8        3.67        3.01      4.36 o 
  -2  -7   8        2.01        5.99      6.66 o 
  -1  -7   8        3.57        2.29      5.12 o 
   0  -7   8       76.00       77.52     20.62 o 
  -5  -6   8        0.90        7.03      6.59 o 
  -4  -6   8       31.05        9.15     28.83 o 
  -3  -6   8      232.13      221.95     14.36 o 
  -2  -6   8      128.72      131.10     11.96 o 
  -1  -6   8       69.65       76.62      9.68 o 
   0  -6   8       10.62        8.15      6.33 o 
  -5  -5   8      248.50      256.34     24.64 o 
  -4  -5   8       27.97       27.40     23.74 o 
  -3  -5   8       91.45       78.63     13.10 o 
  -2  -5   8       30.89       30.01     28.42 o 
  -1  -5   8        8.82        1.54      6.69 o 
   0  -5   8       64.92       81.48      8.69 o 
   1  -5   8        7.51        7.86      8.82 o 
   2  -5   8      267.96      285.74     28.85 o 
  -6  -4   8       76.23      100.44     18.24 o 
  -5  -4   8       59.52       53.97      9.32 o 
  -4  -4   8       11.04       14.04     12.80 o 
  -3  -4   8        2.70        2.95      6.18 o 
  -2  -4   8       37.40       30.37     14.09 o 
  -1  -4   8        8.42        4.72      8.98 o 
   0  -4   8        0.94        3.78      7.40 o 
   1  -4   8        0.01        1.80      5.07 o 
   2  -4   8        0.12        0.80      5.91 o 
   3  -4   8      283.65      296.01     29.06 o 
  -6  -3   8       20.03       17.45     12.30 o 
  -5  -3   8       70.43       85.40      9.92 o 
  -4  -3   8       30.05       28.36     23.65 o 
  -3  -3   8      338.23      336.44     26.83 o 
  -2  -3   8      124.31      118.10      9.71 o 
  -1  -3   8       82.01      128.18     10.94 o 
   0  -3   8      580.04      576.92     39.52 o 
   1  -3   8       29.10       17.16     11.34 o 
   2  -3   8      112.82      133.58     19.83 o 
   3  -3   8        1.20        0.44      5.82 o 
   4  -3   8        0.14        0.00      8.92 o 
  -6  -2   8        1.02       14.15     12.74 o 
  -5  -2   8       28.23       22.52     18.62 o 
  -4  -2   8       18.02       20.27     18.76 o 
  -3  -2   8      116.59       99.01     19.18 o 
  -2  -2   8       32.06       26.96     25.64 o 
  -1  -2   8      584.45      593.52     27.76 o 
   0  -2   8        2.75        1.99      1.87 o 
   1  -2   8      751.98      770.12     47.25 o 
   2  -2   8      322.64      373.01     72.01 o 
   3  -2   8      342.19      357.07     22.11 o 
   4  -2   8        2.80        3.83      3.47 o 
   5  -2   8       63.14       69.49     15.21 o 
  -7  -1   8        3.60        3.58      4.65 o 
  -6  -1   8      578.08      590.14     54.80 o 
  -5  -1   8        9.91       11.89      6.52 o 
  -4  -1   8        5.75        3.46      4.33 o 
  -3  -1   8        0.86        2.53      6.10 o 
  -2  -1   8        9.37       11.84      5.86 o 
  -1  -1   8       57.22       60.34      3.45 o 
   0  -1   8      191.89      184.46     11.00 o 
   1  -1   8       80.25       86.13     11.30 o 
   2  -1   8      657.54      688.63     64.66 o 
   3  -1   8        6.07        5.56      4.96 o 
   4  -1   8      115.58      116.77      8.91 o 
   5  -1   8      228.07      211.96     17.78 o 
  -7   0   8        0.24       12.94     15.01 o 
  -6   0   8      780.81      741.94     64.88 o 
  -5   0   8      328.10      314.50     24.59 o 
  -4   0   8      227.76      226.43     13.90 o 
  -3   0   8      116.83      115.81      9.82 o 
  -2   0   8        0.94        3.49      8.38 o 
  -1   0   8      116.97      121.21      5.36 o 
   0   0   8        9.67        6.42      4.51 o 
   1   0   8       11.36       11.51     12.55 o 
   2   0   8        0.02        3.29      7.01 o 
   3   0   8     2062.10     1933.36    110.51 o 
   4   0   8       43.20       46.59     14.97 o 
   5   0   8      489.31      446.08     46.37 o 
   6   0   8       35.95       35.59      6.72 o 
  -7   1   8       65.56       64.23      7.75 o 
  -6   1   8      526.84      508.74     45.80 o 
  -5   1   8       69.68       71.76      7.39 o 
  -4   1   8       20.35       21.99     11.23 o 
  -3   1   8      364.73      376.19     19.01 o 
  -2   1   8       12.25       17.75     12.40 o 
  -1   1   8      969.33     1047.53     44.14 o 
   0   1   8       32.22       34.41     14.47 o 
   1   1   8       62.26       76.90     16.75 o 
   2   1   8       91.92       90.61     12.91 o 
   3   1   8      146.63      115.00     12.16 o 
   4   1   8      460.08      431.77     18.74 o 
   5   1   8      254.12      255.25     15.05 o 
   6   1   8      563.19      535.58     33.38 o 
  -7   2   8        7.86        8.07      7.26 o 
  -6   2   8      167.43      166.65     17.65 o 
  -5   2   8       79.63       76.02      6.42 o 
  -4   2   8     1075.74     1158.95     61.85 o 
  -3   2   8      180.68      192.43     12.07 o 
  -2   2   8      299.07      293.50      8.20 o 
  -1   2   8        4.55        3.08      2.28 o 
   0   2   8      381.13      359.30     34.59 o 
   1   2   8     2500.86     3005.12     80.82 o 
   2   2   8      289.62      262.79      9.95 o 
   3   2   8        1.46        1.21      2.37 o 
   4   2   8        6.88        7.89      2.46 o 
   5   2   8        6.80        8.64      5.33 o 
   6   2   8      118.41      116.17     11.03 o 
  -6   3   8        0.56        1.13      3.22 o 
  -5   3   8        8.38        7.01      6.97 o 
  -4   3   8      278.77      281.53     17.63 o 
  -3   3   8       79.72       77.40      6.22 o 
  -2   3   8        8.69        7.05      4.08 o 
  -1   3   8      762.19      728.65     88.39 o 
   0   3   8      277.18      271.36     43.02 o 
   1   3   8      457.61      458.58     26.81 o 
   2   3   8     2192.82     2278.30     73.74 o 
   3   3   8       79.15       78.08      7.63 o 
   4   3   8      239.47      249.41     10.77 o 
   5   3   8       26.29       28.62      8.75 o 
   6   3   8       19.42       14.77      9.59 o 
   7   3   8       50.82       37.95     10.21 o 
  -6   4   8       19.38       13.90      6.53 o 
  -5   4   8      410.78      424.66     22.20 o 
  -4   4   8        1.27        2.10      4.18 o 
  -3   4   8      261.30      251.57     12.85 o 
  -2   4   8      656.52      722.74     41.69 o 
  -1   4   8       68.12       69.68      5.11 o 
   0   4   8      120.86      126.85      6.41 o 
   1   4   8      750.31      778.53     47.34 o 
   2   4   8      414.18      462.56     31.92 o 
   3   4   8     1689.06     1740.25    123.28 o 
   4   4   8      228.14      203.07     11.99 o 
   5   4   8      826.45      822.63     22.51 o 
   6   4   8       27.54       27.93      8.85 o 
   7   4   8        7.84        8.50      7.63 o 
  -6   5   8      360.79      378.43     30.57 o 
  -5   5   8        0.06       -2.77      3.07 o 
  -4   5   8      139.75      138.83      9.11 o 
  -3   5   8      653.69      687.01     27.24 o 
  -2   5   8       64.60       71.57      5.19 o 
  -1   5   8        1.82        0.17      2.11 o 
   0   5   8       60.56       65.29      4.78 o 
   1   5   8       38.63       38.96      3.38 o 
   2   5   8       20.52       27.25     14.27 o 
   3   5   8      416.59      403.18     17.74 o 
   4   5   8     1736.64     1792.40     80.75 o 
   5   5   8       14.52       11.51      3.64 o 
   6   5   8      138.09      139.36     12.50 o 
   7   5   8      151.42      164.45     16.66 o 
  -6   6   8       14.73        8.77      7.13 o 
  -5   6   8      127.34      137.08     11.77 o 
  -4   6   8       80.05       74.74      8.79 o 
  -3   6   8        1.52        0.97      2.83 o 
  -2   6   8      227.32      248.89     15.51 o 
  -1   6   8       75.52       92.36      5.48 o 
   0   6   8      100.46       87.97      5.75 o 
   1   6   8        0.00        1.16      1.63 o 
   2   6   8        1.39        2.85      2.68 o 
   3   6   8        0.49        2.83      2.72 o 
   4   6   8      815.54      798.71     39.70 o 
   5   6   8     2070.17     2064.72     61.92 o 
   6   6   8        4.29        6.83      7.17 o 
   7   6   8      215.65      234.78     28.21 o 
  -5   7   8       15.06       10.91      8.87 o 
  -4   7   8      465.48      468.87     18.21 o 
  -3   7   8       19.10       21.20      8.56 o 
  -2   7   8      180.61      184.01     10.52 o 
  -1   7   8      101.84       95.72      7.77 o 
   0   7   8      125.94      128.69     14.35 o 
   1   7   8      577.52      591.68     14.06 o 
   2   7   8       92.04       79.53      6.15 o 
   3   7   8      384.36      402.56     20.18 o 
   4   7   8       54.25       62.12      5.69 o 
   5   7   8       11.07        9.78      6.25 o 
   6   7   8      976.29      993.67     48.24 o 
   7   7   8       64.88       65.42     26.15 o 
  -5   8   8        7.22        5.24      3.87 o 
  -4   8   8      190.04      175.69     20.45 o 
  -3   8   8       43.95       48.22     10.39 o 
  -2   8   8      966.59      956.26     38.09 o 
  -1   8   8      513.73      525.66     27.27 o 
   0   8   8      294.60      289.37     13.53 o 
   1   8   8       14.18       13.11      7.72 o 
   2   8   8      864.04      905.81     33.24 o 
   3   8   8      169.65      150.48     11.73 o 
   4   8   8        4.69        4.77      2.62 o 
   5   8   8      214.13      219.02      8.15 o 
   6   8   8        0.34        0.37      8.88 o 
   7   8   8       12.94       18.36     18.02 o 
  -4   9   8       22.42       26.18      5.60 o 
  -3   9   8       57.88       53.56      8.27 o 
  -2   9   8        5.51        8.20      3.18 o 
  -1   9   8      429.95      421.68     19.96 o 
   0   9   8        4.38        5.71      4.92 o 
   1   9   8      548.90      582.89     28.60 o 
   2   9   8        4.73        4.43      4.89 o 
   3   9   8      264.48      264.88     14.13 o 
   4   9   8      126.45      112.61      9.86 o 
   5   9   8      202.53      201.55     19.46 o 
   6   9   8        0.21        0.26      3.33 o 
   7   9   8        0.27       -1.85     10.30 o 
  -4  10   8        2.79        2.36      3.70 o 
  -3  10   8      183.32      206.04      9.93 o 
  -2  10   8       11.00       10.67      9.37 o 
  -1  10   8      599.08      625.03     21.01 o 
   0  10   8       58.70       51.09      4.98 o 
   1  10   8      580.23      561.77     24.57 o 
   2  10   8       59.58       51.63     10.83 o 
   3  10   8      160.32      152.94     12.10 o 
   4  10   8      305.44      304.62     13.25 o 
   5  10   8      441.84      449.18     17.21 o 
   6  10   8      111.87      120.92     11.78 o 
   7  10   8      263.70      251.35     30.13 o 
  -3  11   8       95.02       94.86     12.38 o 
  -2  11   8      113.02      118.51     19.41 o 
  -1  11   8      249.35      241.61     18.16 o 
   0  11   8       70.42       58.62      6.16 o 
   1  11   8       10.13        5.85      3.29 o 
   2  11   8       27.19       27.68     14.20 o 
   3  11   8      366.88      347.93     17.94 o 
   4  11   8       25.02       17.36      9.67 o 
   5  11   8       23.46       17.30      9.77 o 
   6  11   8      670.27      660.81     19.15 o 
  -2  12   8        3.70        1.70      4.36 o 
   0  12   8      335.89      335.64     52.60 o 
   1  12   8        7.64        9.09      5.95 o 
   2  12   8      118.71      125.49      8.84 o 
   3  12   8       16.69       14.68      8.51 o 
   4  12   8       22.00       17.67     10.54 o 
   5  12   8        2.28        2.40      4.72 o 
   6  12   8       78.83       79.06     10.50 o 
  -1  13   8       21.39       15.99     20.37 o 
   0  13   8       52.14       41.71      6.67 o 
   1  13   8      164.18      157.96     12.23 o 
   2  13   8       33.62       32.41      5.65 o 
   3  13   8      349.71      364.20     24.96 o 
   4  13   8       15.23       11.98      9.25 o 
   5  13   8      121.96      126.01     17.19 o 
   1  14   8        0.89        1.81      7.18 o 
   2  14   8       45.45       44.94      9.50 o 
   3  14   8       11.50        8.50      9.72 o 
   4  14   8      407.86      442.21     32.05 o 
  -3  -6   9       60.47       70.19     10.91 o 
  -2  -6   9       31.36       33.13      6.89 o 
  -1  -6   9        5.23        1.77      8.40 o 
   0  -6   9       94.08      120.31     16.15 o 
  -4  -5   9      149.44      148.07     34.58 o 
  -3  -5   9      293.53      332.90     18.81 o 
  -2  -5   9        5.22        7.92      7.53 o 
  -1  -5   9      694.51      654.53     21.21 o 
   0  -5   9       55.26       61.00      9.20 o 
  -5  -4   9       15.17        8.02      9.61 o 
  -4  -4   9       13.09        6.72      5.74 o 
  -3  -4   9       48.26       41.77     25.12 o 
  -2  -4   9      116.90      112.67     28.49 o 
  -1  -4   9        2.46        2.08      6.19 o 
   0  -4   9      409.11      467.17     69.84 o 
   1  -4   9      126.73      130.99     12.89 o 
   2  -4   9      154.27      187.39     27.76 o 
  -6  -3   9       53.01       53.24      9.45 o 
  -5  -3   9       43.36       37.19     13.88 o 
  -4  -3   9        7.35        6.81      7.65 o 
  -3  -3   9      209.71      183.31     20.91 o 
  -2  -3   9       30.29       24.13     17.57 o 
  -1  -3   9      126.23      103.43      9.59 o 
   0  -3   9       70.66       78.57     20.16 o 
   1  -3   9      178.81      202.85     15.74 o 
   2  -3   9       40.84       35.08     40.60 o 
   3  -3   9      206.17      256.26     44.04 o 
  -6  -2   9       36.24       39.64     19.06 o 
  -5  -2   9      642.10      614.53     65.99 o 
  -4  -2   9      174.01      180.72     17.19 o 
  -3  -2   9        0.73       -0.23      5.95 o 
  -2  -2   9       96.35       94.61     11.70 o 
  -1  -2   9       61.65       71.29     23.86 o 
   0  -2   9       16.83       14.63      9.65 o 
   1  -2   9      145.79      128.46     12.38 o 
   2  -2   9       55.83       51.48     41.35 o 
   3  -2   9        6.17        5.00     15.81 o 
   4  -2   9      297.97      300.13     32.08 o 
  -6  -1   9       70.88       57.23     20.66 o 
  -5  -1   9        0.00        7.65     14.79 o 
  -4  -1   9      324.04      336.55     20.58 o 
  -3  -1   9     1091.83     1075.10     53.15 o 
  -2  -1   9      340.04      297.82     17.26 o 
  -1  -1   9       83.03       90.26      5.83 o 
   0  -1   9      236.14      242.82     18.20 o 
   1  -1   9       86.32       79.09      9.77 o 
   2  -1   9      135.54      119.62     15.27 o 
   3  -1   9       37.13       56.83     20.03 o 
   4  -1   9       22.36       19.44     20.27 o 
   5  -1   9       82.24       77.68     14.23 o 
  -6   0   9       22.56       17.92      8.64 o 
  -5   0   9       55.35       44.62     12.43 o 
  -4   0   9        0.74        0.38      7.25 o 
  -3   0   9      246.48      218.23     12.82 o 
  -2   0   9      574.95      607.26     44.27 o 
  -1   0   9      493.46      594.43    112.33 o 
   0   0   9      821.19      823.32     93.34 o 
   1   0   9       66.45       61.18      9.26 o 
   2   0   9      513.69      624.20     39.11 o 
   3   0   9       54.10       37.94      5.80 o 
   4   0   9       55.41       42.59     12.49 o 
   5   0   9        2.44        0.62      6.15 o 
  -6   1   9       12.39        9.34      6.42 o 
  -5   1   9      131.84      119.25     11.63 o 
  -4   1   9      200.88      182.32     18.89 o 
  -3   1   9       12.73       13.07     19.09 o 
  -2   1   9      131.23      164.63     11.09 o 
  -1   1   9      396.47      398.25     22.53 o 
   0   1   9      116.83      120.12     14.20 o 
   1   1   9     2523.75     2748.82    474.21 o 
   2   1   9      111.70      118.79     27.87 o 
   3   1   9        8.34       14.34      2.72 o 
   4   1   9       97.76      121.01      7.26 o 
   5   1   9      148.43      164.45     11.82 o 
  -6   2   9      388.24      353.64     21.36 o 
  -5   2   9       47.32       55.68      8.63 o 
  -4   2   9       79.70       75.01      9.75 o 
  -3   2   9       62.88       55.95      8.01 o 
  -2   2   9      103.58       97.63      7.10 o 
  -1   2   9       99.12      110.77      4.85 o 
   0   2   9       76.46       82.65     26.25 o 
   1   2   9      203.32      190.35     32.59 o 
   2   2   9      476.49      419.85     50.27 o 
   3   2   9      199.30      198.20     10.03 o 
   4   2   9      437.81      435.04     12.24 o 
   5   2   9        8.43       10.43      7.77 o 
   6   2   9       68.71       53.74     13.01 o 
  -6   3   9       39.84       36.56      8.19 o 
  -5   3   9       66.98       57.18      7.83 o 
  -4   3   9      427.39      430.10     19.94 o 
  -3   3   9       95.22       85.45     10.84 o 
  -2   3   9      297.88      337.26     24.36 o 
  -1   3   9      241.40      253.46      6.68 o 
   0   3   9      237.25      240.06     35.28 o 
   1   3   9       17.22       21.69     12.24 o 
   2   3   9      573.34      569.39     18.53 o 
   3   3   9      119.65      114.11      8.55 o 
   4   3   9        5.78        3.08      3.18 o 
   5   3   9       84.99       92.42     11.89 o 
   6   3   9      149.54      154.24     18.32 o 
  -6   4   9        9.08        3.24      3.94 o 
  -5   4   9        2.52        3.35      2.95 o 
  -4   4   9      104.45      110.63     12.78 o 
  -3   4   9       81.30       75.10      5.61 o 
  -2   4   9        0.73        0.64      2.38 o 
  -1   4   9      119.28      127.66      5.06 o 
   0   4   9        1.50        4.37      3.62 o 
   1   4   9      666.77      703.88     23.74 o 
   2   4   9       12.40       14.22      8.84 o 
   3   4   9        0.99        0.55      2.99 o 
   4   4   9      124.19      124.14      7.80 o 
   5   4   9       14.29       11.42      8.47 o 
   6   4   9      434.13      417.23     17.57 o 
  -6   5   9       19.99       12.96     10.71 o 
  -5   5   9      194.93      189.68     17.64 o 
  -4   5   9       47.05       51.63      6.67 o 
  -3   5   9       21.78       18.73      8.12 o 
  -2   5   9       47.43       53.38     14.98 o 
  -1   5   9      113.28      110.01     11.84 o 
   0   5   9     1633.33     1678.23     35.85 o 
   1   5   9      374.46      386.29     21.86 o 
   2   5   9     1919.11     1751.02    103.37 o 
   3   5   9      292.51      279.32     19.66 o 
   4   5   9      345.09      329.27     21.14 o 
   5   5   9       11.91        8.32      5.57 o 
   6   5   9       15.63       12.74      9.00 o 
   7   5   9       17.33       15.61     16.04 o 
  -5   6   9       10.35       11.36      6.90 o 
  -4   6   9        5.77        2.76      2.50 o 
  -3   6   9       35.79       28.19      4.10 o 
  -2   6   9        3.06        2.90      2.36 o 
  -1   6   9        4.42        5.47      6.11 o 
   0   6   9        0.05        2.52      2.38 o 
   1   6   9      445.11      429.78      9.09 o 
   2   6   9      332.54      307.74     14.79 o 
   3   6   9        0.02        2.09      2.25 o 
   4   6   9      689.21      691.32     33.84 o 
   5   6   9      260.92      245.79     16.04 o 
   6   6   9      104.82       97.39     20.68 o 
   7   6   9        4.37        3.55      8.20 o 
  -5   7   9      134.58      130.93     13.93 o 
  -4   7   9      674.51      711.17     72.62 o 
  -3   7   9       85.04       78.94      6.76 o 
  -2   7   9      134.16      136.34      6.76 o 
  -1   7   9        1.16        2.11      3.26 o 
   0   7   9        9.99       12.11     13.72 o 
   1   7   9      143.37      134.49     13.00 o 
   2   7   9      665.91      687.68     36.14 o 
   3   7   9      192.34      191.96     13.86 o 
   4   7   9      443.13      439.11     26.08 o 
   5   7   9       52.73       44.15      7.35 o 
   6   7   9       21.76       17.06     19.24 o 
   7   7   9      406.75      384.52     37.30 o 
  -5   8   9       58.90       48.55     12.86 o 
  -4   8   9      523.41      532.38     17.35 o 
  -3   8   9     1027.30     1042.19     58.87 o 
  -2   8   9       11.24        7.60      5.74 o 
  -1   8   9      542.59      540.37     24.27 o 
   0   8   9       20.27       12.48     10.20 o 
   1   8   9       87.78       88.05      8.48 o 
   2   8   9        1.12        4.49      3.81 o 
   3   8   9        5.71        3.33      3.29 o 
   4   8   9      116.61      104.35      9.44 o 
   5   8   9        4.16        1.46      2.50 o 
   6   8   9      190.13      221.57     25.07 o 
   7   8   9        0.13       -1.49     12.94 o 
  -4   9   9        1.56        1.87      3.26 o 
  -3   9   9      306.21      321.92     34.07 o 
  -2   9   9      407.09      438.67     30.13 o 
  -1   9   9      328.72      321.62     17.53 o 
   0   9   9      529.09      520.11     26.87 o 
   1   9   9       67.24       63.49      9.02 o 
   2   9   9      532.05      499.99     23.58 o 
   3   9   9       92.03       79.63      8.17 o 
   4   9   9      186.36      174.88      9.51 o 
   5   9   9       40.39       29.35      4.13 o 
   6   9   9       34.47       30.76     24.64 o 
  -3  10   9       77.10       64.10     12.87 o 
  -2  10   9       85.04       75.91      8.90 o 
  -1  10   9       10.31       13.42      7.57 o 
   0  10   9       33.27       39.37      5.99 o 
   1  10   9      233.09      245.92     16.05 o 
   2  10   9       30.83       31.36      6.83 o 
   3  10   9      350.14      328.57     12.49 o 
   4  10   9      452.26      446.54     27.66 o 
   5  10   9       40.59       47.46      7.30 o 
   6  10   9      119.80      111.19      7.87 o 
  -3  11   9       55.32       55.03      7.01 o 
  -2  11   9      330.35      309.43     17.37 o 
  -1  11   9       29.65       32.46      6.30 o 
   0  11   9       66.30       68.51      5.39 o 
   1  11   9        0.01        1.96      2.48 o 
   2  11   9      234.22      216.79     14.90 o 
   3  11   9      132.52      144.02      8.81 o 
   4  11   9      211.93      199.02     12.80 o 
   5  11   9      367.90      389.86     12.65 o 
   6  11   9        3.47        2.34      2.57 o 
  -2  12   9       32.94       15.41     22.07 o 
  -1  12   9      344.87      334.94     32.20 o 
   0  12   9       45.34       21.63     20.30 o 
   1  12   9        1.34        3.19      3.04 o 
   2  12   9       68.19       68.37      6.33 o 
   3  12   9       17.85       16.37     10.91 o 
   4  12   9       57.40       65.01      7.92 o 
   5  12   9      119.04      106.60      7.83 o 
  -1  13   9      433.12      432.24     41.84 o 
   0  13   9       61.35       48.03     21.79 o 
   1  13   9       44.96       47.97     10.58 o 
   2  13   9        3.39        1.30      2.64 o 
   3  13   9      126.47      120.11     10.26 o 
   4  13   9        0.00        0.32      3.71 o 
   5  13   9        1.00        1.04      3.11 o 
   1  14   9      260.24      303.64     47.78 o 
   2  14   9       19.67       11.22      9.30 o 
   3  14   9      143.32      148.58     17.00 o 
  -3  -5  10       93.02       94.36     13.87 o 
  -2  -5  10       58.79       54.67      8.35 o 
  -1  -5  10       37.13       45.84      7.31 o 
   0  -5  10       63.00       53.22      8.55 o 
  -4  -4  10       33.37       25.36     16.64 o 
  -3  -4  10      110.25       98.97     11.89 o 
  -2  -4  10       21.82       16.97     12.54 o 
  -1  -4  10       67.95       89.57      9.24 o 
   0  -4  10        4.68        1.66      6.11 o 
   1  -4  10        0.02       -1.90     14.04 o 
  -5  -3  10       64.32       60.48     17.36 o 
  -3  -3  10        3.88        5.50      7.76 o 
  -2  -3  10      432.27      414.59     60.60 o 
  -1  -3  10        0.01        6.33     11.19 o 
   0  -3  10      165.66      178.07     30.99 o 
   1  -3  10       26.31       19.03     17.04 o 
   2  -3  10       21.86       26.34     38.64 o 
  -5  -2  10        0.18        7.15     41.23 o 
  -4  -2  10        2.19        4.89      5.31 o 
  -3  -2  10      175.25      167.65     16.31 o 
  -2  -2  10      153.28      139.27     35.90 o 
  -1  -2  10      476.63      520.63     43.57 o 
   0  -2  10       71.86       42.28      8.68 o 
   1  -2  10      371.20      307.93     38.41 o 
   2  -2  10      348.16      451.97     30.74 o 
   3  -2  10        6.56        7.64     13.82 o 
  -5  -1  10      124.71      120.25     10.94 o 
  -4  -1  10      181.44      189.82     11.48 o 
  -3  -1  10      460.80      475.59     40.71 o 
  -2  -1  10      203.82      192.32     14.77 o 
  -1  -1  10       88.17       91.29     30.38 o 
   0  -1  10     1289.69     1375.45     27.02 o 
   1  -1  10       57.82       61.04     16.09 o 
   2  -1  10      164.68      197.01     38.83 o 
   3  -1  10      272.01      270.03     22.29 o 
   4  -1  10       11.84       11.70     14.75 o 
  -6   0  10       31.69       31.07     16.70 o 
  -5   0  10        1.97        0.67      4.35 o 
  -4   0  10      410.51      405.04     16.33 o 
  -3   0  10      131.46      136.80     11.66 o 
  -2   0  10        6.11        5.76     18.23 o 
  -1   0  10      235.04      210.99     27.82 o 
   0   0  10        0.03        2.28     14.55 o 
   1   0  10      279.86      244.27     25.23 o 
   2   0  10      211.35      218.52     21.72 o 
   3   0  10       83.84       60.51     15.98 o 
   4   0  10      200.58      183.81     31.60 o 
  -6   1  10        0.83        4.32      4.68 o 
  -5   1  10        1.85        2.78      4.79 o 
  -4   1  10      152.41      161.22      8.83 o 
  -3   1  10      258.61      254.72     10.51 o 
  -2   1  10      162.30      147.75     13.97 o 
  -1   1  10      143.64      142.23     14.38 o 
   0   1  10        0.34        4.72      8.36 o 
   1   1  10      238.25      187.48     20.60 o 
   2   1  10       86.20       66.37     21.21 o 
   3   1  10      240.77      202.09     24.09 o 
   4   1  10        0.05        3.19      8.92 o 
   5   1  10      127.39      116.24     16.00 o 
  -6   2  10       14.58        7.47      5.70 o 
  -5   2  10        6.97        5.52      4.95 o 
  -4   2  10      251.38      266.09     17.72 o 
  -3   2  10        6.05        7.64      7.40 o 
  -2   2  10      239.22      262.37     35.42 o 
  -1   2  10       22.86       29.88     29.81 o 
   0   2  10       20.68       19.53     19.00 o 
   1   2  10       13.56       23.29     22.45 o 
   2   2  10       96.49       88.09     16.03 o 
   3   2  10       19.46       34.39     16.08 o 
   4   2  10        0.45        2.98     11.90 o 
   5   2  10      226.30      214.92     25.66 o 
  -6   3  10      112.10      103.77     10.77 o 
  -5   3  10        3.49        5.07      5.14 o 
  -4   3  10       67.81       61.01      6.19 o 
  -3   3  10       28.73       31.63      5.68 o 
  -2   3  10      263.04      285.08     13.29 o 
  -1   3  10       21.07       37.76      7.79 o 
   0   3  10     2252.15     2379.50    268.93 o 
   1   3  10      430.66      423.49     33.08 o 
   2   3  10       10.45       10.47     12.48 o 
   3   3  10      238.43      225.07     11.00 o 
   4   3  10       55.22       57.85      6.80 o 
   5   3  10      244.97      225.98     35.90 o 
   6   3  10       22.36       12.36     18.38 o 
  -5   4  10       65.98       59.19      8.11 o 
  -4   4  10       46.15       40.80      7.20 o 
  -3   4  10       22.86       18.15      7.10 o 
  -2   4  10        0.41        0.63      2.53 o 
  -1   4  10      250.89      314.39     42.45 o 
   0   4  10      122.87      122.05     36.17 o 
   1   4  10      558.29      610.22     35.09 o 
   2   4  10     1329.74     1395.55     65.50 o 
   3   4  10      965.77      957.09     38.72 o 
   4   4  10        9.39        8.31      4.88 o 
   5   4  10       11.91       10.05      7.94 o 
   6   4  10       55.52       48.30     40.32 o 
  -5   5  10       90.25       98.83      6.95 o 
  -4   5  10      134.36      131.18      7.37 o 
  -3   5  10      349.34      359.95     15.64 o 
  -2   5  10      101.60       98.08      5.69 o 
  -1   5  10      857.58      887.01     45.34 o 
   0   5  10      557.07      515.36     22.03 o 
   1   5  10     1126.27     1241.47     49.87 o 
   2   5  10      747.22      755.80     29.65 o 
   3   5  10      375.68      362.46     20.59 o 
   4   5  10        3.33        2.53      3.20 o 
   5   5  10      278.11      306.58     35.18 o 
   6   5  10      212.59      198.84     16.65 o 
  -5   6  10       37.88       32.16      6.06 o 
  -4   6  10      604.92      603.60     50.80 o 
  -3   6  10       41.39       40.30      5.52 o 
  -2   6  10      435.55      483.52     20.87 o 
  -1   6  10      354.34      378.53     28.53 o 
   0   6  10        0.60        2.52      3.37 o 
   1   6  10     1107.87     1053.26     40.19 o 
   2   6  10       25.55       26.07      2.96 o 
   3   6  10      167.67      159.90      9.97 o 
   4   6  10      109.78      101.89      6.71 o 
   5   6  10        5.90        4.32      7.20 o 
   6   6  10       14.86       16.59     11.23 o 
  -5   7  10       27.39       14.70      8.48 o 
  -4   7  10      174.79      174.84     10.21 o 
  -3   7  10       60.40       62.30      5.75 o 
  -2   7  10      516.63      540.34     22.57 o 
  -1   7  10      248.90      252.93     15.85 o 
   0   7  10       79.26       88.69     10.56 o 
   1   7  10        2.90        8.17      5.04 o 
   2   7  10        1.74       -0.97      5.16 o 
   3   7  10      923.86      910.40     43.47 o 
   4   7  10        0.04        0.28      2.69 o 
   5   7  10      337.69      288.73     23.88 o 
   6   7  10       38.72       25.99     18.13 o 
  -4   8  10        5.81        5.26      4.40 o 
  -3   8  10       90.93       90.88      5.53 o 
  -2   8  10       27.80       26.29      5.06 o 
  -1   8  10        4.42        7.94      5.49 o 
   0   8  10        7.57        8.16      6.46 o 
   1   8  10      111.65      141.49     18.25 o 
   2   8  10       79.46       85.61      6.89 o 
   3   8  10      541.25      546.53     27.98 o 
   4   8  10        0.65        1.12      2.55 o 
   5   8  10        1.04        0.68      2.19 o 
   6   8  10       25.51       28.41     21.07 o 
  -4   9  10        8.38        4.36      5.48 o 
  -3   9  10        5.05        8.60      5.94 o 
  -2   9  10      104.81       99.79      7.57 o 
  -1   9  10      202.97      219.57      9.93 o 
   0   9  10       70.33       61.33      7.18 o 
   1   9  10       40.30       38.01      5.91 o 
   2   9  10       83.42       65.36      6.04 o 
   3   9  10       99.15      112.44      7.95 o 
   4   9  10      184.04      213.20     13.07 o 
   5   9  10      641.84      578.13     60.83 o 
   6   9  10      474.61      504.80     47.05 o 
  -3  10  10        0.35        0.78      4.15 o 
  -2  10  10       63.38       50.78      7.80 o 
  -1  10  10        0.75        1.08      3.66 o 
   0  10  10      133.34      117.01      8.83 o 
   1  10  10       62.28       46.29      7.05 o 
   2  10  10        6.18        3.15      4.88 o 
   3  10  10       39.00       33.26     10.38 o 
   4  10  10      150.04      139.72     12.34 o 
   5  10  10        0.27        1.65      2.14 o 
   6  10  10       14.99       10.65     18.76 o 
  -2  11  10        6.16        1.35      4.87 o 
  -1  11  10      597.74      622.66     90.00 o 
   0  11  10        3.18        1.84      2.90 o 
   1  11  10       59.53       49.46      6.16 o 
   2  11  10        4.35        7.55      6.31 o 
   3  11  10        3.80        4.07      3.63 o 
   4  11  10        4.15        1.73      3.39 o 
   5  11  10       53.86       42.84      8.81 o 
   6  11  10        7.86       11.26     14.98 o 
  -1  12  10       57.38       53.81     23.53 o 
   0  12  10      437.97      488.46     21.66 o 
   1  12  10      153.70      141.42     15.26 o 
   2  12  10      143.19      118.30     10.57 o 
   3  12  10      124.71      111.99      8.47 o 
   4  12  10       99.83      100.89      7.91 o 
   5  12  10        6.49        5.43      7.37 o 
   0  13  10        0.24        2.65      6.51 o 
   1  13  10      226.84      234.17     22.87 o 
   2  13  10       53.05       54.73      6.06 o 
   3  13  10       70.68       67.40     10.21 o 
   4  13  10      101.01       96.29      9.81 o 
  -2  -4  11        0.41        2.14      6.26 o 
  -1  -4  11        3.84        4.98      8.64 o 
  -4  -3  11       28.59       17.31     13.72 o 
  -3  -3  11       62.23       75.11     11.36 o 
  -2  -3  11        0.40        0.31      6.37 o 
  -1  -3  11       16.26       12.66     12.22 o 
   0  -3  11        5.52        2.54      4.07 o 
   1  -3  11      152.75      155.00     23.08 o 
  -4  -2  11      123.27      121.61     26.86 o 
  -3  -2  11        7.26        3.91      7.78 o 
  -2  -2  11      236.69      226.50     15.91 o 
  -1  -2  11      146.20      131.60     12.30 o 
   0  -2  11       40.56       31.11     21.32 o 
   1  -2  11       35.19       33.02     24.25 o 
   2  -2  11        1.46        1.53     10.94 o 
  -5  -1  11       20.67       19.33     14.22 o 
  -4  -1  11        5.87       18.69     46.81 o 
  -3  -1  11      179.55      168.43     25.50 o 
  -2  -1  11        1.60        2.85     10.41 o 
  -1  -1  11       32.62       22.76     29.54 o 
   0  -1  11       85.73       93.31     22.39 o 
   1  -1  11        2.26        1.76      6.54 o 
   2  -1  11      235.64      228.36     20.82 o 
   3  -1  11       22.63       22.39     17.42 o 
  -5   0  11       91.94       72.53     19.89 o 
  -4   0  11      163.31      182.16     27.47 o 
  -3   0  11      418.79      396.40     22.14 o 
  -2   0  11        6.31        4.93      8.18 o 
  -1   0  11       57.05       53.35     30.88 o 
   0   0  11       82.30       96.25     33.49 o 
   1   0  11       13.93       16.56     21.18 o 
   2   0  11      169.98      156.59     28.39 o 
   3   0  11      127.32      114.49     50.76 o 
   4   0  11       21.43        8.77     12.51 o 
  -5   1  11      263.03      245.47     23.83 o 
  -4   1  11      112.73      117.23     13.08 o 
  -3   1  11       32.59       26.06     16.01 o 
  -2   1  11       43.65       42.84     20.77 o 
  -1   1  11      132.65      120.02     10.06 o 
   0   1  11      193.51      183.79     21.73 o 
   1   1  11        2.33       -1.65     14.32 o 
   2   1  11      213.03      250.79     26.86 o 
   3   1  11       45.39       40.33     14.67 o 
   4   1  11      753.93      728.40     29.77 o 
  -5   2  11      184.56      187.66     16.30 o 
  -4   2  11       36.54       30.74      5.87 o 
  -3   2  11      239.59      214.61     21.97 o 
  -2   2  11     1101.45     1192.99     25.89 o 
  -1   2  11       74.64       58.26      8.78 o 
   0   2  11        2.53       -0.76     13.38 o 
   1   2  11        0.89        7.41     11.08 o 
   2   2  11      223.47      196.73     14.67 o 
   3   2  11      102.58      135.34     25.28 o 
   4   2  11       27.53       23.54     27.31 o 
   5   2  11      198.97      192.72     23.97 o 
  -5   3  11      224.15      218.92     14.71 o 
  -4   3  11      420.17      428.57     37.97 o 
  -3   3  11      230.57      222.86     15.55 o 
  -2   3  11      920.14     1011.25     67.01 o 
  -1   3  11      474.45      513.37     31.03 o 
   0   3  11      328.72      294.28     57.87 o 
   1   3  11       70.14       60.61     16.31 o 
   2   3  11        1.88        5.34      9.17 o 
   3   3  11       31.71       21.67     13.20 o 
   4   3  11      291.95      294.54     48.35 o 
   5   3  11       22.35       16.15     14.96 o 
  -5   4  11       67.11       61.46     20.21 o 
  -4   4  11        1.85        3.46      4.50 o 
  -3   4  11        0.48        0.51      1.35 o 
  -2   4  11      740.74      794.33     14.04 o 
  -1   4  11        6.44        4.97      4.44 o 
   0   4  11     2530.58     2650.85    200.54 o 
   1   4  11      714.08      790.19     49.55 o 
   2   4  11      929.71      925.16     46.78 o 
   3   4  11       43.42       45.82     15.73 o 
   4   4  11        7.81        9.44      8.80 o 
   5   4  11       16.91       13.49     22.00 o 
  -5   5  11       25.41       12.24     12.97 o 
  -4   5  11       58.65       59.04      5.34 o 
  -3   5  11       10.33        9.81      4.03 o 
  -2   5  11       29.01       24.66      5.53 o 
  -1   5  11      105.31      104.40     13.38 o 
   0   5  11      157.28      157.46     14.64 o 
   1   5  11        2.77        3.27      6.87 o 
   2   5  11      561.78      617.50     52.63 o 
   3   5  11      145.61      154.38      9.09 o 
   4   5  11      700.76      701.93     24.11 o 
   5   5  11       10.00       15.08     13.80 o 
  -5   6  11      147.08      154.95     10.65 o 
  -4   6  11       13.96       11.70      7.08 o 
  -3   6  11       30.62       21.32     11.46 o 
  -2   6  11       13.15       11.13      5.50 o 
  -1   6  11       24.55       24.02     11.22 o 
   0   6  11       23.89       21.85     13.41 o 
   1   6  11       32.68       31.79     22.12 o 
   2   6  11     1322.11     1421.51     66.62 o 
   3   6  11       31.48       25.80      4.71 o 
   4   6  11      167.40      163.45      8.87 o 
   5   6  11      372.53      377.75     25.54 o 
   6   6  11        5.24        2.85      7.88 o 
  -4   7  11      273.63      270.33     15.65 o 
  -3   7  11       24.03       20.13     11.58 o 
  -2   7  11      461.53      473.04     23.49 o 
  -1   7  11        0.06        4.08      4.53 o 
   0   7  11      109.48       93.93     13.76 o 
   1   7  11      199.81      205.36     15.19 o 
   2   7  11       11.68        9.57      4.68 o 
   3   7  11        4.80        3.94      5.64 o 
   4   7  11      547.66      563.60     22.66 o 
   5   7  11       36.53       28.55     25.26 o 
   6   7  11      331.80      379.87     41.84 o 
  -4   8  11        2.06        0.46      3.57 o 
  -3   8  11       53.14       51.57      8.63 o 
  -2   8  11        6.03        1.45      6.89 o 
  -1   8  11       30.15       36.88     20.28 o 
   0   8  11     1150.21     1176.17     70.54 o 
   1   8  11        0.86        1.76      3.36 o 
   2   8  11        6.28        9.50      5.52 o 
   3   8  11       37.52       33.11      7.94 o 
   4   8  11        3.46        2.88      3.74 o 
   5   8  11       72.24       80.77     14.62 o 
   6   8  11        1.57        2.74      6.55 o 
  -3   9  11       27.66       24.22     15.53 o 
  -2   9  11      393.28      366.45     38.35 o 
  -1   9  11      132.33      129.90      8.77 o 
   0   9  11      320.00      306.30     20.56 o 
   1   9  11      695.70      692.13     39.95 o 
   2   9  11      132.74      134.88      8.23 o 
   3   9  11      314.67      303.88     22.83 o 
   4   9  11       29.14       24.67      5.49 o 
   5   9  11       86.05       82.24      6.92 o 
   6   9  11      111.02      109.52     21.25 o 
  -3  10  11       39.58       34.31     30.59 o 
  -2  10  11        2.56        3.23      6.75 o 
  -1  10  11        5.43        8.97      6.46 o 
   0  10  11      320.99      309.52     14.82 o 
   1  10  11        2.53        1.09      3.36 o 
   2  10  11     1138.03     1147.31     33.70 o 
   3  10  11       61.58       49.17     15.78 o 
   4  10  11      426.32      392.06     42.52 o 
   5  10  11       26.87       27.27      4.21 o 
  -2  11  11        0.04        3.36      5.94 o 
  -1  11  11       67.73       55.16      7.60 o 
   0  11  11       38.14       34.86      6.38 o 
   1  11  11       15.40        7.72      6.78 o 
   2  11  11        2.80        1.48      3.37 o 
   3  11  11      365.94      351.60     40.23 o 
   4  11  11       57.14       44.79     11.52 o 
   5  11  11      291.93      292.23     22.72 o 
  -1  12  11      184.49      180.54     20.77 o 
   0  12  11       39.58       27.00     26.09 o 
   1  12  11       85.60       78.05      8.74 o 
   2  12  11       29.18       23.74     13.53 o 
   3  12  11       74.10       75.51     13.06 o 
   4  12  11      264.91      246.70     17.47 o 
   0  13  11       68.97       64.02      9.55 o 
   1  13  11      144.60      130.47     15.50 o 
   2  13  11      263.50      257.85     25.82 o 
   3  13  11        6.24        3.23      4.22 o 
  -3  -2  12       47.62       43.31     25.87 o 
  -2  -2  12      170.70      173.49     22.02 o 
  -1  -2  12        4.07        6.66      8.49 o 
   0  -2  12       59.97       56.19     30.01 o 
  -4  -1  12       30.31       39.29     25.33 o 
  -3  -1  12      100.81      106.11     29.01 o 
  -2  -1  12        1.63       -3.41      7.93 o 
  -1  -1  12       19.82       13.44     18.11 o 
   0  -1  12       13.63        7.61     11.87 o 
   1  -1  12      123.46      135.07     35.86 o 
   2  -1  12       20.14       30.54     19.85 o 
  -4   0  12       45.10       25.54     25.70 o 
  -3   0  12       38.61       62.72     32.83 o 
  -2   0  12       80.53       77.85     12.30 o 
  -1   0  12        1.26        9.61      9.66 o 
   0   0  12       19.90       35.57     19.55 o 
   1   0  12        0.62       -0.86     17.57 o 
   2   0  12       78.38       84.72     30.37 o 
  -4   1  12      139.04      132.02     15.13 o 
  -3   1  12        2.17        1.59     11.40 o 
  -2   1  12      243.79      236.74     38.20 o 
  -1   1  12      234.81      232.29     25.09 o 
   0   1  12      149.93      164.25     37.85 o 
   1   1  12      219.54      231.07     31.52 o 
   2   1  12        8.37       16.69     12.70 o 
   3   1  12        0.03        2.11      9.26 o 
  -4   2  12       26.14       14.83      8.53 o 
  -3   2  12        6.56        4.87      7.94 o 
  -2   2  12      997.60     1042.26     39.91 o 
  -1   2  12      203.31      212.13     20.51 o 
   0   2  12      719.15      750.09     55.35 o 
   1   2  12       33.59       39.74     24.30 o 
   2   2  12      468.35      411.33     45.07 o 
   3   2  12        7.76        5.30      7.72 o 
   4   2  12       22.53       14.61     15.90 o 
  -4   3  12       93.85       86.03     14.26 o 
  -3   3  12        2.09        1.37      6.49 o 
  -2   3  12       74.83       67.42     14.02 o 
  -1   3  12       84.70       85.19     10.72 o 
   0   3  12      249.82      225.09     19.02 o 
   1   3  12      316.15      314.95     35.57 o 
   2   3  12       37.93       34.67     27.96 o 
   3   3  12      328.07      324.38     38.67 o 
   4   3  12        4.58        5.04      7.01 o 
  -4   4  12       66.15       56.21      9.74 o 
  -3   4  12      521.85      518.90     56.46 o 
  -2   4  12      152.20      150.07     12.25 o 
  -1   4  12       47.73       48.54      8.54 o 
   0   4  12      737.10      725.70     69.13 o 
   1   4  12       18.96       14.23     14.34 o 
   2   4  12       72.60       70.39     10.99 o 
   3   4  12      145.94      142.07     20.47 o 
   4   4  12      311.17      297.56     31.59 o 
  -4   5  12      139.66      152.81     15.74 o 
  -3   5  12       70.20       59.75     14.21 o 
  -2   5  12       22.82       18.38     15.87 o 
  -1   5  12      322.24      303.76     43.65 o 
   0   5  12      196.92      173.89     13.85 o 
   1   5  12       80.35       93.53     20.24 o 
   2   5  12      117.39      120.61     14.85 o 
   3   5  12        2.08        3.29      5.32 o 
   4   5  12        2.95        3.58      8.55 o 
   5   5  12      209.37      208.00     29.64 o 
  -4   6  12        0.15        0.07      2.92 o 
  -3   6  12       21.27       16.52      7.38 o 
  -2   6  12      131.03      127.37      9.76 o 
  -1   6  12      131.13      136.61     15.33 o 
   0   6  12       68.95       83.02     27.45 o 
   1   6  12        1.98        1.76      8.22 o 
   2   6  12        0.82        1.63      5.72 o 
   3   6  12        0.25        1.81      3.64 o 
   4   6  12        0.00        0.20      2.39 o 
   5   6  12        4.35        2.41     10.98 o 
  -4   7  12       54.68       41.34     11.35 o 
  -3   7  12       17.95        8.94      5.57 o 
  -2   7  12       98.48      100.21      8.46 o 
  -1   7  12       29.09       22.99     14.97 o 
   0   7  12     1041.72     1048.57    109.50 o 
   1   7  12       64.38       61.52     14.03 o 
   2   7  12       97.90      111.39     20.31 o 
   3   7  12       86.38      104.10      7.94 o 
   4   7  12       30.99       24.04      3.82 o 
   5   7  12      103.24      115.83     19.17 o 
  -3   8  12       96.32       91.94      5.66 o 
  -2   8  12       27.12       22.20     13.80 o 
  -1   8  12       32.31       33.39     22.57 o 
   0   8  12      480.90      484.27     31.92 o 
   1   8  12      341.78      334.23     24.57 o 
   2   8  12      380.74      380.25     17.83 o 
   3   8  12      249.88      276.96     12.86 o 
   4   8  12      208.35      212.86     10.10 o 
   5   8  12       33.58       30.37     16.89 o 
  -3   9  12       18.32       24.59      5.72 o 
  -2   9  12       78.81       63.53     12.06 o 
  -1   9  12       11.09       10.34      6.35 o 
   0   9  12       23.62       23.36     14.76 o 
   1   9  12       15.11       13.67      8.62 o 
   2   9  12       16.13        8.64      5.86 o 
   3   9  12       68.83       58.52     15.69 o 
   4   9  12      222.11      236.21     10.74 o 
   5   9  12      573.62      584.70     63.66 o 
  -2  10  12       23.22       15.39     13.63 o 
  -1  10  12       64.14       64.73      8.09 o 
   0  10  12      129.05      113.25      9.49 o 
   1  10  12       58.56       64.99      6.58 o 
   2  10  12       68.08       69.79      9.10 o 
   3  10  12        1.84        4.29      5.66 o 
   4  10  12       27.53       23.07      5.73 o 
   5  10  12      265.15      271.64     37.74 o 
  -1  11  12       68.61       64.31     10.93 o 
   0  11  12      139.25      158.94      9.40 o 
   1  11  12       71.98       64.61      8.20 o 
   2  11  12      191.57      206.49     10.68 o 
   3  11  12        7.83        5.52      4.73 o 
   4  11  12        6.61        6.06      6.62 o 
   0  12  12       15.29       24.46     26.01 o 
   1  12  12      438.14      480.71     30.16 o 
   2  12  12        1.80        1.67      5.07 o 
   3  12  12      124.72      135.39     12.91 o 
   4  12  12       13.96       25.43      5.61 o 
  -3   0  13        6.02        7.12      8.05 o 
  -2   0  13       37.13       44.07     15.16 o 
  -1   0  13       54.17       53.27     34.85 o 
   0   0  13       53.37       68.10     28.30 o 
   1   0  13      483.83      474.21     67.93 o 
  -3   1  13       11.00       14.45      9.14 o 
  -2   1  13        1.19       -2.98      7.82 o 
  -1   1  13        7.24        3.11      6.55 o 
   0   1  13      103.87      107.30     11.04 o 
   1   1  13       65.48       44.19     23.82 o 
   2   1  13       27.23       28.69     17.63 o 
  -3   2  13      129.06      132.72     17.42 o 
  -2   2  13        5.53        7.76     10.57 o 
  -1   2  13        8.46       14.44      9.91 o 
   0   2  13       23.34       22.90     20.98 o 
   1   2  13        2.89        7.75     10.05 o 
   2   2  13       22.87       28.19     12.28 o 
   3   2  13      176.45      141.44     21.76 o 
  -4   3  13      101.26       89.14     12.84 o 
  -3   3  13      540.04      503.65     86.48 o 
  -2   3  13      763.47      694.41     94.07 o 
  -1   3  13      104.19      102.15     21.39 o 
   0   3  13       79.78       59.71     10.45 o 
   1   3  13        0.39       -2.06     12.29 o 
   2   3  13       55.12       52.31     20.30 o 
   3   3  13       63.59       39.36     38.21 o 
  -4   4  13       27.23       23.28     13.32 o 
  -3   4  13      223.74      222.15     24.90 o 
  -2   4  13      557.52      518.37     18.20 o 
  -1   4  13       97.35      107.04     19.60 o 
   0   4  13      129.51      130.44     21.95 o 
   1   4  13      315.91      367.62     42.62 o 
   2   4  13       13.01       16.14     10.46 o 
   3   4  13       23.52       29.55      8.39 o 
   4   4  13      187.61      223.06     38.81 o 
  -3   5  13      103.42      111.29     21.96 o 
  -2   5  13       73.71       59.38      8.76 o 
  -1   5  13      938.38     1134.83     78.64 o 
   0   5  13      221.37      180.09     17.97 o 
   1   5  13      169.37      161.45     20.06 o 
   2   5  13      273.04      299.59     32.88 o 
   3   5  13      155.09      141.91     10.29 o 
   4   5  13      419.36      469.73     48.17 o 
  -3   6  13        0.01        0.36      3.97 o 
  -2   6  13      116.34      112.70     12.33 o 
  -1   6  13       13.59        7.37      9.19 o 
   0   6  13      140.94      138.51     13.17 o 
   1   6  13      202.72      232.15     26.59 o 
   2   6  13      168.84      178.29     20.85 o 
   3   6  13        2.13        2.00      4.33 o 
   4   6  13       15.27       22.44     28.14 o 
  -3   7  13      166.41      216.16     23.93 o 
  -2   7  13      250.45      260.12     22.17 o 
  -1   7  13      112.16      106.71     17.03 o 
   0   7  13        4.35        3.47      5.99 o 
   1   7  13       23.58       17.79     15.34 o 
   2   7  13        4.54        4.50      8.57 o 
   3   7  13        6.49       11.81     11.35 o 
   4   7  13      236.33      264.90     29.70 o 
  -3   8  13        2.50        2.46      2.70 o 
  -2   8  13      261.86      243.36     20.08 o 
  -1   8  13      212.35      239.74     14.85 o 
   0   8  13      129.94      121.95      9.99 o 
   1   8  13       39.05       35.44     20.03 o 
   2   8  13       86.15       88.10     10.22 o 
   3   8  13       18.94       14.47     10.59 o 
   4   8  13        7.06        7.50      5.07 o 
  -2   9  13       23.26       16.80     11.71 o 
  -1   9  13      446.11      488.78     51.14 o 
   0   9  13       16.61       13.21     10.03 o 
   1   9  13       15.49       16.97     11.55 o 
   2   9  13      219.64      227.53     11.82 o 
   3   9  13        8.59       11.72      7.07 o 
   4   9  13       88.38       76.95      8.36 o 
  -1  10  13        6.26        4.67      4.56 o 
   0  10  13      231.91      234.06     17.75 o 
   1  10  13      114.09      116.78      9.94 o 
   2  10  13      117.61      116.48      8.33 o 
   3  10  13       60.46       76.61      7.75 o 
   4  10  13        8.26        3.94      4.60 o 
   0  11  13       28.49       12.59     11.89 o 
   1  11  13      144.52      125.24     19.31 o 
   2  11  13       16.64        9.58      5.97 o 
   3  11  13        7.08        6.66      6.01 o 
   1  12  13        6.79        1.45      4.47 o 
   2  12  13       12.04       13.74      9.36 o 
  -2   2  14        6.24        3.80      8.56 o 
  -1   2  14       42.89       19.53     19.25 o 
   0   2  14      264.22      251.41     24.68 o 
   1   2  14       12.77       22.01     18.47 o 
  -2   3  14       12.96        6.87      9.74 o 
  -1   3  14        8.95        5.12      6.99 o 
   0   3  14       36.55       34.78     15.40 o 
   1   3  14      122.76      115.25     18.82 o 
   2   3  14      197.06      228.88     29.24 o 
  -2   4  14       20.66       21.98     11.97 o 
  -1   4  14        3.93        5.38      5.78 o 
   0   4  14       53.77       35.56     25.78 o 
   1   4  14      107.13      113.72     20.66 o 
   2   4  14        3.15        2.41      5.91 o 
  -2   5  14        8.64        9.76      5.45 o 
  -1   5  14        1.29        2.70      4.09 o 
   0   5  14        0.14        0.29     11.15 o 
   1   5  14       39.49       29.28     22.60 o 
   2   5  14       46.49       36.91     11.64 o 
   3   5  14        0.01        1.46      6.35 o 
  -2   6  14      216.43      208.56     22.31 o 
  -1   6  14        2.98        2.69      6.71 o 
   0   6  14      110.62      127.61     22.53 o 
   1   6  14        7.69        5.24      8.43 o 
   2   6  14      151.19      158.51     13.98 o 
   3   6  14       68.89       64.80     11.48 o 
  -2   7  14        4.83        2.52      3.85 o 
  -1   7  14        0.17        1.44      8.11 o 
   0   7  14       17.80        8.32      8.03 o 
   1   7  14      103.85      105.90     13.53 o 
   2   7  14      180.80      185.33     17.97 o 
   3   7  14      661.60      680.94     28.17 o 
  -2   8  14       49.44       49.85     14.25 o 
  -1   8  14       19.52       14.13     16.82 o 
   0   8  14       12.13       11.82      8.46 o 
   1   8  14       26.48       22.18     16.83 o 
   2   8  14      141.26      171.06     14.11 o 
   3   8  14      255.69      280.01     21.84 o 
  -1   9  14       19.94       15.85     10.19 o 
   0   9  14       13.25        9.31      5.51 o 
   1   9  14      166.21      160.32     26.26 o 
   2   9  14        4.29        2.29      4.53 o 
   3   9  14      128.46      131.35     13.16 o 
   0  10  14      173.41      180.17     18.19 o 
   1  10  14       65.88       74.19     11.05 o 
   2  10  14       48.39       50.80      9.10 o 
   0   6  15        0.13        4.55      6.18 o 
   1   6  15       47.76       44.59     40.59 o 
   0   7  15      229.88      204.22     29.13 o 
   1   7  15      112.04      109.06     11.95 o 
                                                 
